# Supplementary material for: Neuronal fatty acid oxidation fuels memory after intensive learning in Drosophila
Source: Nat Metab. 2025 Dec 10;7(12):2438–50. doi: 10.1038/s42255-025-01416-5 (PMC12727536; doi:10.1038/s42255-025-01416-5)
Supplement: Supplementary file 3 — Numerical source data. [file 42255_2025_1416_MOESM3_ESM.xlsx]

## Sheet: Fig. 1a
No graph displayed on Fig. 1a

## Sheet: Fig. 1b
	5x massed				5x spaced
	tub-Gal80ts; VT30559/+	tub-Gal80ts; VT30559 > UAS-CPT1 RNAi HMS00040	+/ UAS-CPT1 RNAi HMS00040		tub-Gal80ts; VT30559/+	tub-Gal80ts; VT30559 > UAS-CPT1 RNAi HMS00040	+/ UAS-CPT1 RNAi HMS00040
	43	1	25		29	34	26
	8	12	25		38	34	18
	13	2	26		24	28	22
	16	31	31		38	21	45
	29	14	24		38	30	4
	36	25	45		32	10	22
	14	23	14		22	20	2
	19	8	47		32	2	16
	21	8	22		19	7	16
	14	20	14		22	34	-3
	8	13	2		30	-14	10
	44	20	41		9	20	41
	22	9	24		20
	40	24	11
	48	11	14
	34	7	15
	53	30	56
	28	27	45

## Sheet: Fig. 1c
	5x massed				5x spaced
	tub-Gal80ts; VT30559/+	tub-Gal80ts; VT30559 > UAS-MTPa RNAi HMS00660	+/UAS-MTPa RNAi HMS00660		tub-Gal80ts; VT30559/+	tub-Gal80ts; VT30559 > UAS-MTPa RNAi HMS00660	+/UAS-MTPa RNAi HMS00660
	5	11	27		6	8	8
	-5	14	17		42	33	9
	39	-10	36		21	18	69
	44	18	22		14	37	10
	32	13	46		29	-14	-6
	35	-2	2		19	-22	6
	28	32	20		-1	9	35
	1	-3	15		13	15	15
	31	-15	22		35	14	24
	10	9	16		41	42	31
	9	16	22		28	28	19
	13	1	-3		31	22	2
	41	19	7		42	17	-8
	37	7	25		17	6
	18	33	19		51	21
	13	18	50
	29	13	21
	13	45	51
	20	25	16
	32	-17	26
		16	17
		5	30

## Sheet: Fig. 1d
	5x massed				5x spaced
	tub-Gal80ts; VT30559/+	tub-Gal80ts; VT30559 > UAS-HAD1 RNAi HMC05280	+/UAS-HAD1 RNAi HMC05280		tub-Gal80ts; VT30559/+	tub-Gal80ts; VT30559 > UAS-HAD1 RNAi HMC05280	+/UAS-HAD1 RNAi HMC05280
	42	33	29		39	34	19
	43	25	23		29	61	8
	33	27	24		-10	9	45
	50	6	26		27	32	1
	-9	-14	11		34	-10	50
	14	3	15		23	49	20
	45	16	24		31	-11	20
	23	14	57		33	15	33
	33	9	17		49	24	33
	33	7	44		47	22	15
	14	18	25		16	28	12
	23	16	18		24	40	38
	19	-9	16
	32	21	27
	41	3	41
	29	12	27
	26	17	40
	28	16	21

## Sheet: Fig. 1e
												H	J
		tub-Gal80ts;VT30559> UAS-AT103NL						tub-Gal80ts;VT30559 > UAS-AT103NL; UAS-MTPa HMS00660
		timetraces			Slope (s-1)			Slope (s-1)				timetraces
	time (s)	5xmassed Unpaired	5xmassed Paired		5xmassed Unpaired	5xmassed Paired		5xmassed Unpaired	5xmassed Paired		time (s)	5xmassed Unpaired	5xmassed Paired
	-45	162.926	145.086		-2.624	-2.2318		-2.9678	-2.2066		-45	131.475	137.781
	-44.5	162.926	145.086		-2.7097	-3.2173		-2.212	-2.49895		-44.5	130.791	137.781
	-44	162.926	145.086		-2.74595	-2.6267		-1.8844	-3.0758		-44	130.791	139.615
	-43.5	162.926	146.926		-2.5455	-2.6986		-2.42795	-1.9995		-43.5	135.839	139.615
	-43	151.19	146.926		-1.9451	-2.6468		-2.2021	-2.14595		-43	130.791	137.781
	-42.5	151.19	143.142		-2.35555	-2.608		-2.0988	-2.7714		-42.5	130.791	137.092
	-42	151.19	141.117		-1.6961	-2.8362		-3.3778	-2.50325		-42	129.986	135.203
	-41.5	163.994	141.117		-2.4201	-3.3491		-2.3657	-2.5212		-41.5	129.986	135.203
	-41	151.19	141.117		-2.59895	-3.9242		-2.16695	-1.74095		-41	129.252	135.203
	-40.5	159.323	143.152		-2.72615	-2.405		-2.1492	-2.5098		-40.5	129.252	137.575
	-40	159.323	143.152		-1.5127	-2.95485			-2.3747		-40	129.252	139.561
	-39.5	159.323	147.007		-2.0162	-3.058					-39.5	128.063	139.561
	-39	159.323	147.926								-39	128.063	139.561
	-38.5	163.405	149.516								-38.5	131.805	138.381
	-38	163.614	151.462								-38	127.947	137.698
	-37.5	165.739	153.684								-37.5	128.22	137.698
	-37	165.739	151.462								-37	131.805	138.381
	-36.5	165.739	153.684								-36.5	130.889	138.635
	-36	163.847	153.684								-36	128.22	140.283
	-35.5	163.847	143.006								-35.5	128.22	140.283
	-35	163.847	143.006								-35	130.889	139.233
	-34.5	165.881	143.006								-34.5	127.92	139.233
	-34	180.508	143.006								-34	127.92	138.708
	-33.5	180.508	143.862								-33.5	128.364	137.299
	-33	174.723	143.862								-33	132.753	137.299
	-32.5	174.723	135.945								-32.5	128.364	135.593
	-32	167.801	143.862								-32	132.753	138.095
	-31.5	156.119	152.644								-31.5	132.753	138.095
	-31	154.87	151.692								-31	126.808	138.849
	-30.5	151.625	151.692								-30.5	125.919	138.849
	-30	151.625	151.692								-30	126.808	140.582
	-29.5	151.625	142.261								-29.5	125.62	140.582
	-29	164.106	139.702								-29	125.62	138.849
	-28.5	164.106	139.702								-28.5	131.838	135.476
	-28	164.106	139.702								-28	131.838	135.476
	-27.5	159.232	145.56								-27.5	131.838	135.476
	-27	155.83	145.803								-27	131.838	136.187
	-26.5	149.02	145.803								-26.5	128.846	138.775
	-26	149.02	146.555								-26	128.846	138.775
	-25.5	146.886	146.555								-25.5	130.932	137.108
	-25	149.02	146.819								-25	130.932	137.108
	-24.5	163.156	148.643								-24.5	130.932	138.24
	-24	178.195	153.74								-24	131.58	137.108
	-23.5	163.156	148.643								-23.5	130.932	128.201
	-23	178.195	148.643								-23	128.201	138.24
	-22.5	178.195	144.064								-22.5	124.989	132.072
	-22	178.195	144.064								-22	124.942	128.201
	-21.5	182.72	144.064								-21.5	124.942	128.201
	-21	182.72	144.064								-21	122.998	132.072
	-20.5	176.151	149.962								-20.5	120.792	126.317
	-20	182.72	151.943								-20	122.998	126.317
	-19.5	176.151	151.943								-19.5	131.249	131.117
	-19	176.151	151.585								-19	129.329	134.297
	-18.5	176.151	151.943								-18.5	131.249	138.348
	-18	158.451	151.943								-18	131.249	138.348
	-17.5	156.987	154.666								-17.5	130.486	138.348
	-17	156.987	154.666								-17	130.486	136.605
	-16.5	151.586	154.666								-16.5	130.486	133.322
	-16	156.281	152.233								-16	130.486	133.322
	-15.5	156.987	148.746								-15.5	130.486	136.605
	-15	161.224	148.746								-15	128.657	138.535
	-14.5	161.224	148.746								-14.5	125.997	138.535
	-14	161.224	148.746								-14	125.997	138.535
	-13.5	165.026	149.587								-13.5	125.997	138.978
	-13	165.026	149.587								-13	127.863	135.998
	-12.5	161.49	144.791								-12.5	132.992	134.235
	-12	153.089	144.791								-12	132.992	135.998
	-11.5	155.28	144.791								-11.5	132.992	130.923
	-11	155.28	143.862								-11	132.992	130.923
	-10.5	156.265	144.791								-10.5	132.934	136.994
	-10	156.265	143.862								-10	127.744	136.994
	-9.5	156.265	143.862								-9.5	126.54	136.994
	-9	164.344	137.119								-9	126.54	136.994
	-8.5	171.413	137.119								-8.5	126.065	139.572
	-8	171.413	134.733								-8	126.54	139.572
	-7.5	159.848	137.119								-7.5	133.275	140.593
	-7	159.848	147.975								-7	133.275	140.593
	-6.5	159.848	147.975								-6.5	128.41	140.593
	-6	148.588	147.975								-6	128.41	140.593
	-5.5	148.588	147.975								-5.5	128.41	139.575
	-5	147.867	151.6								-5	128.41	126.439
	-4.5	151.623	143.988								-4.5	128.655	137.345
	-4	148.151	143.988								-4	128.901	137.345
	-3.5	151.623	143.988								-3.5	131.012	126.439
	-3	159.111	143.988								-3	129.72	126.439
	-2.5	161.374	142.343								-2.5	131.012	128.195
	-2	161.374	142.343								-2	131.176	128.195
	-1.5	162.206	142.343								-1.5	131.621	128.195
	-1	161.374	141.891								-1	131.621	128.195
	-0.5	162.206	141.891								-0.5	131.621	128.339
Na Az application	0	163.038	144.268								0	133.357	128.483
	0.5	162.206	142.161								0.5	127.917	133.54
	1	149.251	142.161								1	127.917	137.058
	1.5	151.216	142.161								1.5	128.599	137.058
	2	151.216	142.161								2	128.599	137.058
	2.5	151.216	139.178								2.5	127.379	135.978
	3	154.177	139.178								3	128.599	135.978
	3.5	154.177	139.178								3.5	129.455	133.69
	4	167.99	140.243								4	127.379	130.543
	4.5	154.177	139.178								4.5	130.416	130.543
	5	158.916	136.798								5	130.416	130.543
	5.5	158.916	136.798								5.5	118.668	130.806
	6	172.384	146.751								6	118.668	130.806
	6.5	159.104	145.61								6.5	118.668	133.013
	7	159.104	145.61								7	116.653	133.013
	7.5	159.104	145.61								7.5	118.668	129.76
	8	159.104	143.22								8	122.423	128.058
	8.5	151.165	139.167								8.5	118.776	128.039
	9	150.803	139.167								9	118.776	127.842
	9.5	150.803	143.22								9.5	122.423	127.842
	10	150.803	138.237								10	118.776	127.117
	10.5	150.349	138.237								10.5	116.581	124.894
	11	140.43	127.251								11	114.651	124.894
	11.5	150.349	127.251								11.5	114.651	121.944
	12	148.624	127.251								12	114.378	121.202
	12.5	140.43	132.319								12.5	111.976	119.47
	13	148.624	132.319								13	111.976	118.434
	13.5	159.551	132.779								13.5	111.007	116.292
	14	154.347	132.319								14	111.007	115.993
	14.5	154.347	132.779								14.5	110.005	113.799
	15	154.347	131.622								15	104.875	112.008
	15.5	154.19	132.779								15.5	104.875	110.91
	16	146.638	134.29								16	103.026	110.066
	16.5	146.638	134.29								16.5	101.688	109.171
	17	154.19	132.28								17	100.524	107.754
	17.5	154.19	132.28								17.5	100.524	105.692
	18	150.565	124.63								18	95.9864	104.88
	18.5	154.557	119.763								18.5	95.9864	100.782
	19	150.565	111.857								19	95.9864	100.757
	19.5	144.052	111.857								19.5	88.3998	99.4945
	20	144.052	117.863								20	88.3998	98.8652
	20.5	146.16	111.857								20.5	88.4342	98.7345
	21	138.155	111.857								21	87.8605	96.5839
	21.5	146.16	105.367								21.5	86.4492	94.0171
	22	146.16	104.49								22	83.181	94.0171
	22.5	138.155	104.335								22.5	81.7728	93.6068
	23	137.102	104.49								23	78.7148	92.6665
	23.5	128.267	104.49								23.5	78.7148	90.5904
	24	126.714	104.49								24	77.4793	89.3891
	24.5	118.3	97.5214								24.5	74.2683	84.7928
	25	118.3	97.1443								25	77.4793	84.1105
	25.5	118.3	94.0536								25.5	76.006	83.4373
	26	118.3	95.5162								26	76.006	83.2956
	26.5	128.519	94.0536								26.5	76.006	83.1202
	27	128.519	86.836								27	78.6398	79.2797
	27.5	126.603	83.6584								27.5	76.006	77.945
	28	126.603	80.3777								28	69.5101	77.945
	28.5	118.564	79.3753								28.5	65.7719	77.945
	29	116.451	79.3753								29	64.6675	77.2277
	29.5	108.356	79.3753								29.5	64.6675	75.4445
	30	108.356	67.9298								30	58.9483	73.332
	30.5	113.4	67.9298								30.5	58.9483	73.332
	31	111.26	65.3944								31	58.9483	71.5464
	31.5	111.26	65.3944								31.5	58.9483	71.4819
	32	113.4	69.7858								32	56.2222	71.1536
	32.5	111.26	69.7858								32.5	56.2222	71.1536
	33	111.26	70.1171								33	56.4881	70.2401
	33.5	102.046	70.1171								33.5	56.4881	67.7968
	34	102.046	70.0694								34	56.4881	65.9721
	34.5	102.046	66.0348								34.5	56.4881	65.5648
	35	96.2235	66.0348								35	46.7161	65.3676
	35.5	96.2235	64.167								35.5	41.1291	61.5314
	36	96.2235	64.167								36	41.1161	60.6573
	36.5	96.2235	59.0264								36.5	41.1161	59.1422
	37	95.9842	59.0264								37	41.1291	58.3638
	37.5	95.9842	59.6001								37.5	41.5584	56.2026
	38	94.926	59.6001								38	42.4638	54.343
	38.5	94.926	58.0269								38.5	42.4638	51.8881
	39	94.926	54.8353								39	41.5584	51.8881
	39.5	94.926	52.091								39.5	46.4018	51.5022
	40	89.3532	49.527								40	42.1087	51.2917
	40.5	82.8051	49.527								40.5	38.194	51.2792
	41	82.8051	52.091								41	37.0854	51.2792
	41.5	82.8051	47.9194								41.5	37.0854	44.8528
	42	82.8051	47.9194								42	34.6505	44.8528
	42.5	88.2651	48.2829								42.5	32.3225	44.3917
	43	88.2651	46.1661								43	32.3225	44.3917
	43.5	67.2003	45.8052								43.5	32.3225	42.818
	44	67.2003	45.8052								44	32.3225	40.2445
	44.5	73.9819	41.1998								44.5	32.6422	37.8548
	45	73.9819	37.6411								45	32.8257	37.8548
	45.5	73.9819	36.374								45.5	32.8257	37.4616
	46	73.9819	36.374								46	32.8257	36.6777
	46.5	73.9819	36.374								46.5	30.8349	35.7693
	47	64.2181	35.0746								47	26.6542	33.706
	47.5	64.089	34.7709								47.5	26.6542	33.706
	48	64.089	35.0746								48	26.6542	33.706
	48.5	66.6476	34.7709								48.5	23.3743	33.4692
	49	66.6476	34.7709								49	23.3743	33.4692
	49.5	66.6476	33.0151								49.5	23.1355	32.918
	50	66.6476	30.2387								50	22.6083	29.2177
	50.5	62.267	29.9622								50.5	22.6083	28.715
	51	61.8083	29.9622								51	20.8906	27.8997
	51.5	61.8083	29.9622								51.5	20.8906	27.517
	52	59.8674	27.8491								52	20.1489	27.4893
	52.5	59.8674	27.4736								52.5	14.1826	27.4893
	53	58.0071	27.4783								53	14.1826	27.0313
	53.5	58.0071	25.3517								53.5	21.923	26.1788
	54	58.0071	25.2043								54	13.4052	23.2181
	54.5	58.0071	25.3517								54.5	16.2981	22.7715
	55	57.1138	25.2043								55	17.0966	21.7075
	55.5	59.5065	25.2043								55.5	16.2981	21.6859
	56	59.5065	26.0381								56	10.9629	20.0487
	56.5	52.1998	31.0941								56.5	10.5547	20.0487
	57	51.2022	26.0381								57	10.5547	19.8827
	57.5	49.8127	26.0381								57.5	10.5547	18.8698
	58	49.8127	18.4632								58	10.5547	20.0487
	58.5	47.5234	16.7864								58.5	11.2764	20.3651
	59	46.7457	16.7864								59	11.2764	19.4838
	59.5	46.3913	16.7864								59.5	11.2764	19.4838
	60	46.7457	16.0574								60	8.76574	19.4838
	60.5	46.7457	14.6736								60.5	10.5371	17.7192
	61	46.3913	13.524								61	10.2948	17.322
	61.5	48.2445	13.524								61.5	10.5371	17.322
	62	50.6652	14.6736								62	10.5371	15.0279
	62.5	50.6652	14.6736								62.5	10.5371	14.9787
	63	38.3723	15.1883								63	10.2948	14.3091
	63.5	50.6652	15.1883								63.5	9.48375	14.9787
	64	43.4917	13.8342								64	7.45331	13.2064
	64.5	36.7048	13.8342								64.5	7.45331	12.3735
	65	43.4917	15.4142								65	6.86862	11.7218
	65.5	43.4917	15.1322								65.5	6.86862	11.7218
	66	41.2735	15.1322								66	7.90357	11.7218
	66.5	36.423	15.1322								66.5	11.9407	11.7218
	67	37.2283	9.23327								67	8.38991	11.7218
	67.5	36.423	9.23327								67.5	8.38991	9.95019
	68	35.5822	9.23327								68	9.89373	9.95019
	68.5	33.1757	9.23327								68.5	8.38991	9.18169
	69	32.9719	7.77311								69	8.38991	9.18169
	69.5	30.2588	13.6584								69.5	6.47844	9.95019
	70	30.2588	13.215								70	8.09469	10.2999
	70.5	30.2055	7.77311								70.5	5.59705	8.59878
	71	32.8428	12.5857								71	4.81215	8.59878
	71.5	30.2055	13.215								71.5	4.81215	8.59878
	72	26.2431	12.5857								72	6.83381	8.59878
	72.5	24.134	12.5857								72.5	4.81215	6.69172
	73	24.134	12.5857								73	4.19252	6.69172
	73.5	24.134	12.3969								73.5	4.19252	6.66571
	74	24.0889	12.3969								74	3.52071	7.44327
	74.5	24.4683	12.5858								74.5	1.92432	7.44327
	75	24.4683	12.3969								75	1.92432	7.44327
	75.5	24.9464	12.3969								75.5	1.92432	6.78343
	76	21.2489	4.58593								76	1.92432	6.78343
	76.5	21.2489	4.58593								76.5	1.92432	6.74112
	77	21.2489	4.58593								77	2.73895	6.74112
	77.5	24.9464	5.48198								77.5	2.73895	6.74112
	78	19.4658	5.48198								78	1.95172	6.02104
	78.5	27.1858	5.48198								78.5	1.95172	4.23742
	79	27.1858	5.10532								79	1.78548	4.55698
	79.5	18.6531	5.10532								79.5	1.78548	4.55698
	80	17.0938	3.54631								80	1.78548	4.55698
	80.5	15.606	5.10532								80.5	2.13215	4.87214
	81	12.4393	7.34452								81	2.79988	4.87214
	81.5	12.4393	7.34452								81.5	2.79988	5.95228
	82	12.4393	7.34452								82	2.13215	4.87214
	82.5	18.3528	7.90049								82.5	2.13215	3.90066
	83	20.5503	7.34452								83	1.6871	3.50286
	83.5	20.5503	4.18923								83.5	1.57113	2.74307
	84	20.5503	4.18923								84	1.57113	2.74307
	84.5	14.5727	4.18923								84.5	1.57113	2.74307
	85	14.5727	4.18923								85	1.57113	2.96109
	85.5	14.5727	3.87873								85.5	4.79447	3.09563
	86	17.9843	5.06895								86	4.79447	4.09226
	86.5	21.351	5.06895								86.5	4.79447	4.09226
	87	21.351	3.87873								87	2.74452	3.09563
	87.5	18.705	3.87873								87.5	2.41232	2.39745
	88	17.9843	0.121291								88	2.41232	2.39745
	88.5	17.9508	0.121291								88.5	2.74452	-0.168539
	89	17.9508	-3.51314								89	2.74452	2.39745
	89.5	17.9508	4.5949								89.5	2.41232	3.20929
	90	18.7411	-3.51314								90	1.86661	3.35188
	90.5	18.7411	-3.90038								90.5	-1.34589	3.35188
	91	18.7411	-3.90038								91	-1.91467	3.35188
	91.5	13.7641	-2.85066								91.5	-3.47331	3.12388
	92	13.7641	-2.85066								92	-5.93552	3.12388
	92.5	13.7641	-2.605								92.5	-5.93552	3.12388
	93	13.3998	2.09867								93	-5.93552	3.12388
	93.5	13.424	2.09867								93.5	-3.67792	4.03476
	94	13.424	5.72863								94	0.537898	4.03476
	94.5	13.424	6.46071								94.5	0.537898	4.07218
	95	13.424	6.46071								95	0.614705	3.33889
	95.5	13.424	5.72863								95.5	0.750805	3.33889
	96	5.40341	6.86548								96	3.17626	1.11712
	96.5	7.50932	1.38159								96.5	0.750805	1.11712
	97	7.50932	0.407021								97	1.68985	1.11712
	97.5	7.50932	1.38159								97.5	1.3632	0.412729
	98	7.50932	3.40172								98	1.68985	1.11712
	98.5	7.50932	2.04684								98.5	1.3632	0.421971
	99	10.8411	3.40172								99	1.3632	1.1138
	99.5	7.95001	4.99425								99.5	1.3632	1.1138
	100	7.2124	3.40172								100	5.22552	1.1138
	100.5	5.92479	2.18918								100.5	-0.0290303	1.1138
	101	4.46005	3.62417								101	3.70706	1.1138
	101.5	3.69064	2.18918								101.5	3.70706	2.41135
	102	3.69064	1.81372								102	3.63431	1.54105
	102.5	1.25023	1.08596								102.5	3.63431	1.54105
	103	1.25023	0.962839								103	3.63431	1.54105
	103.5	1.25023	-3.00585								103.5	1.96758	1.54105
	104	5.68786	-3.00585								104	0.0867199	1.54105
	104.5	1.25023	-3.00585								104.5	0.0867199	0.00259548
	105	5.62248	-1.97273								105	-0.870046	2.15935
	105.5	5.62248	-1.8658								105.5	-3.58626	0.654543
	106	5.1544	0.609088								106	-3.58626	0.654543
	106.5	5.1544	1.32299								106.5	-3.58626	0.654543
	107	5.62248	2.03607								107	-0.351432	0.654543
	107.5	6.42126	2.03607								107.5	0.432408	0.654543
	108	6.42126	1.32299								108	0.432408	1.75286
	108.5	8.05283	2.03607								108.5	2.20708	2.03043
	109	6.42126	0.25334								109	2.20708	2.03043
	109.5	5.42173	0.25334								109.5	-2.07596	2.03043
	110	5.42173	0.25334								110	-3.16993	1.75286
	110.5	8.38487	0.294716								110.5	-2.07596	1.39421
	111	8.38487	0.294716								111	-2.07596	0.981573
	111.5	8.38487	0.294716								111.5	-0.548037	0.96544
	112	8.38487	-0.0376107								112	-0.548037	-0.0832923
	112.5	0.497405	-0.0376107								112.5	-0.548037	-0.0832923
	113	0.497405	-2.62218								113	-1.76388	-0.0832923
	113.5	0.497405	-2.62218								113.5	-3.9933	-0.0832923
	114	1.34341	-0.0376107								114	-3.9933	0.271299
	114.5	7.10585	-2.62218								114.5	-3.9933	0.271299
	115	7.10585	1.6941								115	-2.12048	1.22899
	115.5	7.48931	1.6941								115.5	0.26415	0.271299
	116	7.56387	-2.03467								116	3.31441	-0.347627
	116.5	7.56387	-2.03467								116.5	5.86801	-1.79943
	117	5.8277	-0.0945536								117	3.48988	-1.79943
	117.5	3.80628	-0.0945536								117.5	3.48988	-1.79943
	118	3.80628	-0.0945536								118	3.36314	-1.79943
	118.5	2.59711	-0.0945536								118.5	3.48988	0.318236
	119	2.59711	-0.312475								119	3.38538	1.63734
	119.5	0.558543	-4.06024								119.5	3.38538	0.318236
	120	0.558543	-4.06024								120	4.17434	0.318236
	120.5	0.558543	-1.96419								120.5	4.17434	0.318236
	121	0.558543	-1.96419								121	3.38538	0.0699382
	121.5	0.558543	2.94105								121.5	4.17434	0.0699382
	122	-3.90414	2.94105								122	4.10567	0.0699382
	122.5	-3.90414	-0.401816								122.5	2.91628	-0.179854
	123	-3.90414	2.94105								123	1.86138	-0.179854
	123.5	4.27658	0.911856								123.5	1.86138	0.385298
	124	4.27658	-0.401816								124	-0.423023	-0.179854
	124.5	5.42327	-2.58263								124.5	-2.00651	-0.179854
	125	7.64474	-4.6836								125	-2.00651	-0.224372
	125.5	5.42327	-4.6836								125.5	-1.25478	-0.224372
	126	5.42327	-5.33656								126	-0.423023	-0.224372
	126.5	5.42327	-5.33656								126.5	-1.25478	-1.27521
	127	1.69978	-4.74718								127	0.766643	1.07804
	127.5	1.69978	-4.74718								127.5	-1.25478	2.11278
	128	4.00377	-4.74718								128	0.766643	2.11278
	128.5	1.69978	-2.28403								128.5	0.766643	-1.40891
	129	3.59845	-2.28403								129	0.766643	2.11278
	129.5	3.59845	3.45462								129.5	-1.85345	-1.31637
	130	3.59845	3.45462								130	-1.85345	-1.31637
	130.5	3.59845	3.45462								130.5	-2.94509	0.203357
	131	3.59845	0.514658								131	-2.94509	0.203357
	131.5	1.52196	0.514658								131.5	-2.94509	0.203357
	132	5.09093	0.514658								132	-2.94509	0.203357
	132.5	8.50894	0.514658								132.5	0.57121	-0.103157
	133	3.95957	-0.765246								133	0.57121	-0.198322
	133.5	8.50894	-0.765246								133.5	-4.83939	-0.524879
	134	8.50894	1.68606								134	0.316837	-0.524879
	134.5	5.78956	1.68606								134.5	0.316837	-1.74568
	135	5.78956	3.95702								135	0.316837	-0.721968
	135.5	8.14223	3.95702								135.5	2.77441	-0.721968
	136	5.78956	1.68606								136	3.4469	0.139347
	136.5	5.40336	0.180187								136.5	3.4469	-0.721968
	137	5.40336	-0.527738								137	2.81429	0.295351
	137.5	-5.3555	-0.698266								137.5	3.76446	0.509173
	138	-6.20197	-0.527738								138	2.81429	0.509173
	138.5	-6.20197	0.180187								138.5	0.84726	0.509173
	139	-10.602	-0.698266								139	0.84726	0.509173
	139.5	-10.602	-6.02023								139.5	1.03631	-0.273222
	140	-6.20197	0.961925								140	1.03631	-0.273222
	140.5	-2.99753	0.961925								140.5	1.03631	-0.286873
	141	-2.99753	0.961925								141	1.03631	-0.273222
	141.5	-0.101057	4.5								141.5	-0.445444	-0.273222
	142	-0.101057	7.33619								142	-0.445444	-2.54515
	142.5	0.696859	7.33619								142.5	-2.27234	-2.54515
	143	0.696859	5.26057								143	-0.445444	-2.54515
	143.5	0.696859	4.5								143.5	4.94544	-2.54515
	144	4.06519	2.48077								144	4.94544	-1.56485
	144.5	4.06519	2.48077								144.5	3.90669	0.622534
	145	2.86867	2.48077								145	4.37467	0.867864
	145.5	2.86867	-5.05574								145.5	4.37467	1.81696
	146	2.86867	-5.05574								146	3.90669	1.81696
	146.5	2.86867	-2.66826								146.5	3.90669	0.867864
	147	2.86867	-4.48605								147	0.852854	0.158981
	147.5	4.89341	-2.66826								147.5	0.700534	0.158981
	148	-0.24555	3.78821								148	-0.820278	0.158981
	148.5	4.07095	-1.22408								148.5	-0.820278	0.158981
	149	-0.24555	3.78821								149	-0.820278	0.340593
	149.5	-3.20184	3.78821								149.5	-0.820278	0.340593
	150	-8.19934	3.78821								150	-2.69121	0.340593
	150.5	-3.20184	2.0595								150.5	-2.69121	-1.52047
	151	-8.19934	2.0595								151	-2.69121	-0.411346
	151.5	-8.19934	-3.34117								151.5	-1.05545	-0.411346
	152	-1.48245	2.0595								152	-1.59135	0.779989
	152.5	-1.44538	2.0595								152.5	-1.05545	-0.411346
	153	2.72418	6.61972								153	-1.05545	1.42722
	153.5	2.72418	6.61972								153.5	-1.59135	2.2302
	154	2.01518	8.01983								154	-1.59135	2.00844
	154.5	2.01518	8.01983								154.5	2.79753	2.00844
	155	-1.08644	4.11064								155	5.38873	2.00844

## Sheet: Fig. 1f
No graph displayed on Fig. 1f

## Sheet: Fig. 1g
	LD density (# LD/µm3)
	VT30559 > UAS-LD-GFP	VT30559 > UAS-LD-GFP, UAS-CPT1 RNAi HMS00040	VT30559 > UAS-LD-GFP, UAS-MTPa RNAi HMS00660
	0	0.00679581	0.00797087
	0.00145489	0.00965019	0.015772
	0.00117691	0.00803758	0.0115374
	0.000249859	0.0111624	0.0150615
	0	0.00602851	0.0117115
	0	0.0051108	0.00655692
	0.00029138	0.00526477	0.00524821
		0.00926048

## Sheet: Fig. 1h
	LD volume (µm3)
	VT30559 > UAS-LD-GFP	VT30559 > UAS-LD-GFP, UAS-CPT1 RNAi HMS00040	VT30559 > UAS-LD-GFP, UAS-MTPa RNAi HMS00660
	0.2268	0.161169	0.123755
	0.222171	0.32805	0.20473
	0.0216	0.164811	0.115813
	0.1728	0.182133	0.200291
		0.147757	0.22633
		0.139832	0.190473
		0.430339	0.144654
		0.16346
