# Supplementary material for: Neuronal fatty acid oxidation fuels memory after intensive learning in Drosophila
Source: Nat Metab. 2025 Dec 10;7(12):2438–50. doi: 10.1038/s42255-025-01416-5 (PMC12727536; doi:10.1038/s42255-025-01416-5)
Supplement: Supplementary file 4 — Numerical source data. [file 42255_2025_1416_MOESM4_ESM.xlsx]

## Sheet: Fig. 2a
	5x massed				5x spaced
	tub-Gal80ts; R54H02/+	tub-Gal80ts; R54H02 > UAS-ACC RNAi GD3482	+/ UAS-ACC RNAi GD3482		tub-Gal80ts; R54H02/+	tub-Gal80ts; R54H02 > UAS-ACC RNAi GD3482	+/ UAS-ACC RNAi GD3482
	57	-21	-6		-2	8	14
	26	-19	17		54	10	33
	20	-5	17		26	14	36
	11	30	29		19	35	28
	21	5	25		38	20	9
	28	22	31		21	29	19
	36	2	72		48	12	23
	47	17	41		32	29	27
	24	25	48		31	45	44
	17	35	13		30	42	22
	21	12	22			26	15
	23	27	25
	6	4	25
	13	5	17
	20	11

## Sheet: Fig. 2b
	LD mean area (µm2)
	tub-Gal80ts; R54H02/+	tub-Gal80ts; R54H02 > UAS-Apolpp RNAi HM05157
	0.260959	0.445747
	0.241182	0.263894
	0.1912	0.336589
	0.200547	0.331568
	0.263122	0.315885

## Sheet: Fig. 2c
	LD mean area (µm2)
	tub-Gal80ts; R54H02/+	tub-Gal80ts; R54H02 > UAS-Apoltp RNAi HMC03294
	0.225268	0.524776
	0.224341	0.21059
	0.170033	0.3824
	0.285448	0.480665
	0.440725	0.527866
		0.531497
		0.455403
		0.588509

## Sheet: Fig. 2d
	5x massed				5x spaced
	tub-Gal80ts; R54H02/+	tub-Gal80ts; R54H02 > UAS-Apolpp RNAi HM05157	+/ UAS-Apolpp RNAi HM05157		tub-Gal80ts; R54H02/+	tub-Gal80ts; R54H02 > UAS-Apolpp RNAi HM05157	+/ UAS-Apolpp RNAi HM05157
	31	4	21		31	23	23
	20	8	26		7	21	-10
	23	15	8		12	27	47
	35	7	12		48	24	20
	34	17	30		36	13	9
	36	16	34		24	22	22
	12	-1	-10		24	-7	21
	18	4	32		42	6	13
	14	1	34		18	25	19
	-1	8	38		22	34	9
					47		9

## Sheet: Fig. 2e
	5x massed				5x spaced
	tub-Gal80ts; R54H02/+	tub-Gal80ts; R54H02 > UAS-Apoltp RNAi HMC03294	+/ UAS-Apoltp RNAi HMC03294		tub-Gal80ts; R54H02/+	tub-Gal80ts; R54H02 > UAS-Apoltp RNAi HMC03294	+/ UAS-Apoltp RNAi HMC03294
	-7	6	13		-3	26	27
	53	15	14		43	35	31
	65	30	12		23	33	51
	24	22	26		23	13	49
	49	7	6		48	4	5
	24	-21	49		51	19	-15
	-1	5	28		33	48	37
	42	18	24		-4	23	12
	12	24	35		12	28	35
	52	11	21		23	19	38
	29	45	51		15	15	9
	11	23	40		57	31	38
	9	8	27
	53	-11	20
	16	-5	18
		19

## Sheet: Fig. 2f
	5x massed				5x spaced
	tub-Gal80ts; VT30559/+	tub-Gal80ts; VT30559 > UAS-LRP1 RNAi HMS02875	+/ UAS-LRP1 RNAi HMS02875		tub-Gal80ts; VT30559/+	tub-Gal80ts; VT30559 > UAS-LRP1 RNAi HMS02875	+/ UAS-LRP1 RNAi HMS02875
	13	4	2		19	31	15
	6	-5	18		36	19	21
	22	9	11		12	33	40
	9	-3	17		19	32	9
	1	10	7		15	28	15
	12	4	-2		12	19	24
	37	3	26		22	52	24
	32	15	28		40	27	40
	22	27	22
	23	-13	33
	19	22
	26	-14
	12
	31
	38

## Sheet: Fig. 2g
		tub-Gal80ts;VT30559> UAS-AT103NL							tub-Gal80ts; VT30559 >UAS-AT103NL; UAS-LRP1 RNAi HMS02875
		timetraces			Slope (s-1)				timetraces			Slope (s-1)
	time (s)	5xmassed Unpaired	5xmassed Paired		5xmassed Unpaired	5xmassed Paired		time (s)	5xmassed Unpaired	5xmassed Paired		5xmassed Unpaired	5xmassed Paired
	-45	168.113	157.282		-1.8975	-1.8056		-45	158.08	157.828		-1.9068	-1.52035
	-44.5	168.113	157.618		-2.0368	-1.987		-44.5	158.08	157.631		-2.0713	-1.99025
	-44	168.315	157.723		-2.3305	-3.0762		-44	159.237	157.631		-2.1502	-2.1959
	-43.5	170.136	157.618		-1.6091	-2.6281		-43.5	159.237	158.193		-1.8966	-2.1349
	-43	168.92	157.618		-1.9251	-2.411		-43	159.237	164.048		-1.9702	-2.32
	-42.5	165.768	157.618		-1.5767	-2.4499		-42.5	157.457	164.189		-2.1714	-2.02395
	-42	168.7	156.179		-2.3985	-2.4078		-42	157.457	164.189		-2.2498	-2.0703
	-41.5	168.7	154.734		-1.8368	-1.93925		-41.5	156.455	163.89		-2.1311	-1.9488
	-41	168.594	156.179		-1.8335	-2.0785		-41	156.455	163.504		-2.1738	-1.8803
	-40.5	168.856	151.469		-2.0928	-2.2334		-40.5	156.455	161.794		-1.9721	-1.62865
	-40	170.41	151.469		-1.9122	-2.1447		-40	154.575	161.861		-1.905
	-39.5	170.488	152.811		-1.9176	-2.5309		-39.5	154.575	161.861
	-39	166.713	158.776		-1.7402			-39	155.247	163.657
	-38.5	160.774	154.634		-1.7787			-38.5	155.247	161.947
	-38	160.774	154.634					-38	155.247	163.836
	-37.5	164.588	155.95					-37.5	155.247	163.836
	-37	165.797	154.634					-37	156.194	163.836
	-36.5	165.506	154.634					-36.5	156.194	161.434
	-36	164.285	152.888					-36	157.671	160.533
	-35.5	160.513	152.888					-35.5	157.671	159.24
	-35	160.604	152.888					-35	157.671	159.24
	-34.5	168.621	155.124					-34.5	158.632	159.558
	-34	169.75	155.124					-34	158.632	160.781
	-33.5	169.75	155.806					-33.5	158.632	160.789
	-33	178.564	156.882					-33	158.871	161.662
	-32.5	180.78	156.882					-32.5	158.871	161.045
	-32	156.716	156.882					-32	157.892	160.186
	-31.5	161.677	155.806					-31.5	159.186	158.294
	-31	162.557	157.14					-31	157.892	157.016
	-30.5	159.834	153.252					-30.5	157.696	157.016
	-30	157.966	151.073					-30	157.746	158.294
	-29.5	160.988	151.073					-29.5	155.289	160.25
	-29	167.481	158.551					-29	155.289	161.029
	-28.5	180.115	155.897					-28.5	157.746	161.718
	-28	170.853	158.551					-28	157.746	162.561
	-27.5	172.806	158.551					-27.5	153.279	164.009
	-27	184.212	157.857					-27	153.279	164.009
	-26.5	183.833	157.496					-26.5	153.279	163.901
	-26	174.582	157.496					-26	153.081	158.918
	-25.5	170.568	157.075					-25.5	151.633	157.699
	-25	186.366	157.075					-25	151.633	156.891
	-24.5	167.704	155.631					-24.5	155.533	157.614
	-24	165.493	157.075					-24	156.306	157.734
	-23.5	164.146	161.263					-23.5	156.306	157.734
	-23	168.977	161.263					-23	157.849	159.008
	-22.5	165.001	160.38					-22.5	157.849	158.595
	-22	163.804	161.263					-22	157.849	157.754
	-21.5	161.854	162.162					-21.5	157.849	158.595
	-21	162.709	161.122					-21	157.849	157.754
	-20.5	160.094	161.122					-20.5	155.763	156.923
	-20	160.119	161.122					-20	158.213	156.923
	-19.5	157.813	161.122					-19.5	158.213	156.323
	-19	159.201	161.122					-19	156.428	154.404
	-18.5	172.538	162.455					-18.5	157.39	154.534
	-18	157.813	162.455					-18	158.213	155.113
	-17.5	163.283	162.455					-17.5	157.39	155.233
	-17	181.685	157.95					-17	156.428	158.854
	-16.5	176.729	157.95					-16.5	157.004	159.495
	-16	173.604	157.366					-16	156.234	159.545
	-15.5	173.604	157.95					-15.5	156.234	159.545
	-15	173.604	157.366					-15	157.004	158.827
	-14.5	171.104	155.725					-14.5	159.055	155.838
	-14	167.355	155.725					-14	159.055	157.037
	-13.5	153.967	160.723					-13.5	159.23	154.498
	-13	168.868	157.113					-13	159.055	158.603
	-12.5	185.067	160.723					-12.5	159.022	160.401
	-12	156.984	160.723					-12	156.688	160.401
	-11.5	158.269	157.113					-11.5	156.688	156.205
	-11	164.483	157.113					-11	156.688	160.407
	-10.5	164.483	157.163					-10.5	156.688	154.454
	-10	164.2	155.304					-10	156.508	154.223
	-9.5	164.369	157.163					-9.5	156.508	155.001
	-9	168.61	160.69					-9	157.603	157.835
	-8.5	172.714	157.163					-8.5	157.151	157.835
	-8	172.714	160.69					-8	157.151	157.835
	-7.5	172.714	161.459					-7.5	157.151	160.99
	-7	173.688	161.459					-7	156.227	160.99
	-6.5	181.457	161.459					-6.5	155.088	161.851
	-6	181.457	161.459					-6	154.694	160.816
	-5.5	162.932	161.437					-5.5	155.088	160.816
	-5	189.378	160.76					-5	154.694	159.462
	-4.5	160.85	160.76					-4.5	154.694	156.758
	-4	160.732	160.76					-4	154.558	156.758
	-3.5	160.85	160.381					-3.5	154.558	156.758
	-3	189.1	160.381					-3	154.558	157.368
	-2.5	162.159	160.381					-2.5	155.17	160.848
	-2	157.368	160.381					-2	157.951	162.792
	-1.5	157.058	160.381					-1.5	157.995	162.458
	-1	152.52	161.396					-1	160.823	163.642
	-0.5	152.793	157.85					-0.5	159.409	163.642
	0	153.815	166.624					0	159.409	163.75
	0.5	157.423	169.548					0.5	160.119	160.628
	1	158.7	184.953					1	160.119	162.156
	1.5	160.065	169.548					1.5	159.409	158.549
	2	155.743	169.548					2	157.875	162.156
	2.5	155.743	169.515					2.5	157.875	158.549
	3	151.646	162.135					3	157.875	158.549
	3.5	155.233	162.135					3.5	160.104	158.524
	4	155.233	162.03					4	160.104	158.524
	4.5	156.552	152.68					4.5	160.104	156.509
	5	155.55	156.854					5	157.722	158.143
	5.5	156.505	156.139					5.5	156.627	158.767
	6	157.188	153.458					6	155.235	158.49
	6.5	157.188	156.139					6.5	154.066	158.49
	7	156.108	156.854					7	154.066	158.873
	7.5	156.505	161.069					7.5	153.53	158.873
	8	160.732	164.949					8	154.066	159.388
	8.5	157.808	164.949					8.5	153.157	160.153
	9	160.107	164.949					9	153.157	160.153
	9.5	164.876	164.006					9.5	154.638	160.312
	10	166.892	160.765					10	158.389	159.654
	10.5	165.91	160.765					10.5	158.389	159.542
	11	167.01	157.667					11	159.608	159.542
	11.5	166.847	160.768					11.5	159.608	158.588
	12	158.604	160.768					12	157.988	158.679
	12.5	158.037	160.768					12.5	157.988	159.719
	13	161.851	163.593					13	157.988	158.679
	13.5	159.336	164.314					13.5	157.988	158.473
	14	161.574	163.593					14	158.294	158.473
	14.5	161.263	162.75					14.5	158.294	156.869
	15	159.196	163.593					15	158.018	155.866
	15.5	159.024	162.75					15.5	158.018	157.19
	16	155.851	160.425					16	158.018	155.649
	16.5	154.199	160.061					16.5	158.018	157.019
	17	154.372	160.425					17	157.119	156.926
	17.5	154.372	160.061					17.5	159.357	156.411
	18	162.372	155.38					18	159.561	156.503
	18.5	162.546	155.38					18.5	159.561	155.887
	19	163.968	161.689					19	159.357	155.979
	19.5	161.218	157.041					19.5	161.469	156.287
	20	161.218	161.684					20	161.469	156.561
	20.5	155.991	167.706					20.5	161.469	156.561
	21	163.112	163.356					21	160.698	158.14
	21.5	160.006	161.684					21.5	161.469	158.485
	22	161.656	161.684					22	162.13	158.451
	22.5	159.404	159.264					22.5	163.249	158.017
	23	158.657	159.264					23	162.13	153.456
	23.5	157.818	158.024					23.5	162.13	155.302
	24	156.501	158.306					24	162.13	154.585
	24.5	153.556	158.306					24.5	158.998	154.585
	25	152.427	157.377					25	158.141	154.558
	25.5	152.427	153.208					25.5	158.141	154.558
	26	151.713	153.597					26	158.141	150.483
	26.5	151.713	152.62					26.5	155.173	150.483
	27	149.427	152.62					27	155.173	150.868
	27.5	152.389	151.192					27.5	155.173	150.26
	28	165.377	151.675					28	156.549	150.425
	28.5	165.377	150.998					28.5	156.549	150.45
	29	154.884	146.618					29	156.549	149.604
	29.5	155.691	146.558					29.5	156.257	148.884
	30	155.691	145.482					30	153.962	148.21
	30.5	155.211	145.482					30.5	153.3	144.874
	31	155.211	145.482					31	153.3	143.878
	31.5	155.389	143.215					31.5	153.3	144.874
	32	152.143	143.215					32	153.962	144.202
	32.5	152.143	144.358					32.5	150.248	144.202
	33	151.81	142.838					33	154.005	142.806
	33.5	149.923	142.838					33.5	154.583	143.562
	34	149.015	140.34					34	154.005	143.447
	34.5	149.015	140.34					34.5	150.745	143.447
	35	149.015	138.401					35	150.745	142.735
	35.5	150.863	140.34					35.5	146.113	144.399
	36	158.242	140.847					36	146.04	142.352
	36.5	158.242	140.847					36.5	146.113	136.32
	37	159.832	138.401					37	146.04	135.789
	37.5	153.471	134.811					37.5	146.113	133.927
	38	153.471	131.053					38	146.423	133.106
	38.5	151.259	130.05					38.5	146.423	131.613
	39	150.791	130.05					39	146.423	131.613
	39.5	148.73	121.477					39.5	146.423	132.18
	40	147.912	121.477					40	146.241	131.399
	40.5	149.665	121.477					40.5	144.151	132.187
	41	147.321	125.544					41	143.295	132.187
	41.5	145.367	125.544					41.5	141.074	128.668
	42	141.531	125.544					42	138.335	123.341
	42.5	145.452	125.544					42.5	137.498	122.951
	43	143.875	122.024					43	136.469	122.951
	43.5	140.526	116.831					43.5	134.987	122.127
	44	140.526	116.831					44	134.987	123.02
	44.5	140.151	114.867					44.5	134.006	122.358
	45	139.394	113					45	131.379	114.848
	45.5	138.829	109.39					45.5	131.186	114.753
	46	135.69	108.83					46	130.985	119.457
	46.5	132.62	108.83					46.5	128.385	117.199
	47	132.62	108.66					47	124.654	119.457
	47.5	136.138	108.66					47.5	124.654	119.363
	48	133.306	107.071					48	122.055	117.816
	48.5	138.686	101.757					48.5	121.696	117.175
	49	135.374	101.757					49	121.559	117.037
	49.5	139.147	104.109					49.5	121.559	114.941
	50	127.364	104.109					50	117.36	114.864
	50.5	130.161	103.856					50.5	116.261	112.919
	51	130.161	103.856					51	116.181	110.392
	51.5	132.004	102.518					51.5	111.968	109.444
	52	130.049	101.067					52	116.181	103.481
	52.5	130.161	100.238					52.5	111.968	102.829
	53	120.696	98.9067					53	111.877	102.829
	53.5	120.696	98.9067					53.5	110.477	102.048
	54	122.183	97.6362					54	110.461	101.203
	54.5	122.183	96.1328					54.5	110.027	101.203
	55	120.563	90.3711					55	109.841	101.218
	55.5	126.637	87.7873					55.5	109.841	101.218
	56	127.047	86.9321					56	105.154	101.218
	56.5	119.389	87.4448					56.5	104.708	96.8114
	57	117.404	87.4448					57	102.13	96.4718
	57.5	117.404	84.9587					57.5	99.3416	95.9869
	58	115.675	84.5571					58	99.3416	95.927
	58.5	115.318	83.7817					58.5	99.2611	95.9045
	59	115.189	83.1344					59	99.2611	93.862
	59.5	112.984	78.0652					59.5	98.5685	92.7565
	60	113.395	76.8101					60	96.7172	89.0642
	60.5	113.395	76.8101					60.5	96.5034	88.6127
	61	113.395	78.0652					61	96.3691	86.9419
	61.5	107.391	78.0652					61.5	96.3691	85.7984
	62	107.391	76.8101					62	93.9203	85.7984
	62.5	104.182	80.2711					62.5	93.9094	81.2829
	63	104.129	73.8912					63	93.6444	79.8473
	63.5	105.495	73.7341					63.5	92.8654	79.5948
	64	105.654	73.7341					64	90.4103	79.8221
	64.5	102.756	73.7341					64.5	89.1174	79.4804
	65	102.756	66.0387					65	89.1174	79.4804
	65.5	102.027	66.0387					65.5	87.2632	79.2387
	66	102.027	67.5555					66	81.6021	79.2387
	66.5	102.076	67.5555					66.5	79.8334	79.3026
	67	102.076	63.5907					67	78.5277	78.8998
	67.5	103.552	61.0526					67.5	78.5277	77.2248
	68	100.92	59.9164					68	78.5277	75.008
	68.5	99.733	59.9164					68.5	78.5277	75.008
	69	99.825	59.9164					69	78.87	73.5613
	69.5	99.6388	59.9164					69.5	78.87	70.2553
	70	93.2473	58.1459					70	77.5939	66.4343
	70.5	91.2383	55.9948					70.5	76.0481	64.4746
	71	91.2383	54.1461					71	76.0481	64.4746
	71.5	91.2383	53.7161					71.5	75.6263	64.4746
	72	91.2998	53.4248					72	74.0355	63.9109
	72.5	90.6224	53.2662					72.5	73.0484	64.049
	73	92.3326	53.2662					73	73.0484	62.2143
	73.5	90.9384	48.8706					73.5	71.8278	62.2143
	74	90.2131	48.8706					74	68.5287	63.3881
	74.5	89.6945	48.4654					74.5	67.8546	63.3881
	75	91.7307	45.7424					75	67.8546	60.1735
	75.5	89.3568	48.4619					75.5	66.1376	59.47
	76	90.4888	48.4619					76	66.1376	57.557
	76.5	88.9028	48.1387					76.5	64.1621	57.3396
	77	88.9028	47.1768					77	62.0859	57.557
	77.5	86.3634	47.1768					77.5	61.6144	57.3396
	78	85.3631	42.26					78	62.0859	56.9814
	78.5	83.2937	42.26					78.5	61.6144	56.7084
	79	82.2934	42.26					79	61.4227	53.6926
	79.5	83.2937	40.8077					79.5	61.4227	50.954
	80	77.7981	40.8077					80	61.9154	50.954
	80.5	75.8735	43.6888					80.5	61.4227	49.2734
	81	75.8735	39.0754					81	61.4227	50.1458
	81.5	77.1032	36.585					81.5	57.5558	50.4167
	82	74.9073	35.5398					82	56.7708	50.4167
	82.5	80.0125	35.5398					82.5	56.7708	50.4167
	83	80.7734	35.3409					83	56.7708	50.1943
	83.5	80.7734	35.5398					83.5	53.3184	47.2865
	84	79.5715	35.5398					84	53.3184	46.4494
	84.5	72.7174	35.6303					84.5	53.7782	47.9559
	85	71.0992	34.0396					85	53.2062	48.1472
	85.5	70.3518	31.1433					85.5	50.8303	45.498
	86	71.0992	31.0197					86	50.9314	44.1509
	86.5	70.9161	31.0197					86.5	50.8303	47.9986
	87	71.0992	30.9845					87	50.8303	47.9504
	87.5	70.5386	30.9649					87.5	50.8303	45.5411
	88	69.4609	27.2376					88	50.9214	45.5411
	88.5	65.9729	27.2376					88.5	49.7598	45.5411
	89	64.7372	27.2376					89	47.8725	41.2012
	89.5	64.1629	27.9203					89.5	46.7962	40.8962
	90	63.8518	27.9203					90	46.5855	40.2053
	90.5	63.7108	28.9339					90.5	45.2769	40.2053
	91	63.4245	27.9203					91	45.2769	38.3365
	91.5	64.0139	26.5859					91.5	45.1996	36.988
	92	60.9577	23.7991					92	42.6492	36.5085
	92.5	62.5774	23.6084					92.5	42.6204	36.5085
	93	62.5774	23.5444					93	42.1754	36.176
	93.5	57.9354	22.654					93.5	42.2	34.9866
	94	55.7354	21.8436					94	42.1732	33.8748
	94.5	58.1546	19.5913					94.5	41.1526	32.3293
	95	59.1659	21.8436					95	41.1526	32.1622
	95.5	58.0456	21.8436					95.5	41.1526	31.8927
	96	59.1659	17.7356					96	41.1526	31.6449
	96.5	56.9798	19.4009					96.5	39.7265	31.1978
	97	56.9798	19.4009					97	39.7265	29.7688
	97.5	57.5865	19.4009					97.5	37.0541	29.697
	98	58.1074	19.4009					98	37.0541	28.8505
	98.5	58.28	19.4009					98.5	34.6691	26.1423
	99	58.0233	18.8171					99	34.6691	26.1423
	99.5	57.6863	18.8171					99.5	34.6691	26.5117
	100	56.0341	17.1229					100	34.6691	26.0951
	100.5	57.6824	16.6039					100.5	31.8185	24.4952
	101	56.0341	16.5935					101	31.8185	23.7244
	101.5	56.0341	15.0598					101.5	31.8185	23.2591
	102	55.5641	14.5922					102	31.8185	23.2591
	102.5	53.7484	14.5922					102.5	31.8848	23.2591
	103	53.2147	14.5922					103	31.8848	23.1331
	103.5	46.3736	14.0932					103.5	30.1595	22.1141
	104	45.0111	12.7275					104	30.1595	22.1141
	104.5	43.5689	12.5971					104.5	30.1595	21.9349
	105	45.7362	12.5971					105	29.4538	20.9768
	105.5	43.5251	11.348					105.5	27.9976	20.9704
	106	44.1577	11.348					106	26.8939	21.1469
	106.5	39.5321	11.6297					106.5	26.7166	21.0987
	107	43.1075	13.8756					107	25.8585	20.837
	107.5	43.1075	11.6297					107.5	25.8585	21.1545
	108	43.1075	11.6297					108	25.8585	20.9286
	108.5	42.5751	11.6297					108.5	24.8611	19.6668
	109	40.7714	11.8815					109	24.8611	19.6668
	109.5	40.0721	9.58732					109.5	25.3237	17.2299
	110	40.0721	9.58732					110	25.3237	17.2299
	110.5	40.3471	11.8815					110.5	25.3237	16.6053
	111	41.585	9.58732					111	25.3237	16.6053
	111.5	42.0819	9.39206					111.5	24.8007	16.6053
	112	41.272	8.43685					112	24.5901	15.9877
	112.5	39.7177	8.43685					112.5	20.3742	15.1974
	113	38.485	8.10663					113	20.3394	14.6196
	113.5	37.1473	6.3767					113.5	20.3742	11.5654
	114	36.1573	6.12561					114	20.3394	10.9258
	114.5	36.3706	6.12561					114.5	20.0797	10.9258
	115	35.1532	5.55391					115	19.3112	11.2994
	115.5	35.1532	6.12561					115.5	19.1624	12.8618
	116	38.2182	6.16187					116	19.1624	12.9759
	116.5	37.7831	6.16187					116.5	19.3112	13.1164
	117	35.1477	6.16187					117	19.3112	13.1164
	117.5	34.503	6.16187					117.5	19.5015	12.7172
	118	33.9714	3.26697					118	19.5015	11.6758
	118.5	29.466	3.26697					118.5	16.8458	9.52741
	119	28.9294	4.28706					119	16.8458	9.42209
	119.5	28.858	3.22989					119.5	17.3921	9.42209
	120	29.3594	4.28706					120	16.8865	9.07929
	120.5	28.0675	5.20483					120.5	16.8865	8.35999
	121	28.5338	5.20483					121	16.8865	6.51421
	121.5	28.5709	3.37756					121.5	15.7455	6.08902
	122	28.512	7.80678					122	14.6631	6.51421
	122.5	27.5766	3.37756					122.5	14.1035	6.10604
	123	28.0855	3.37756					123	14.1035	6.10604
	123.5	26.3117	2.20115					123.5	15.7455	5.99565
	124	24.7673	7.72675					124	15.768	5.99565
	124.5	24.4532	6.79112					124.5	15.768	5.99565
	125	26.4666	6.79112					125	15.768	7.26925
	125.5	26.4666	5.3246					125.5	15.6976	7.43179
	126	27.302	6.31865					126	13.9736	8.11976
	126.5	27.3119	5.3246					126.5	12.1241	8.12149
	127	27.6548	2.53799					127	12.0541	8.11976
	127.5	27.3641	2.53799					127.5	12.0541	6.27198
	128	26.1557	4.1609					128	12.0541	5.96672
	128.5	25.363	4.1609					128.5	12.0541	5.96672
	129	22.6363	6.49238					129	12.0541	7.16806
	129.5	21.2609	6.49238					129.5	9.61268	7.89776
	130	21.2609	4.1609					130	9.61268	8.36083
	130.5	22.3114	4.60797					130.5	9.61268	8.36083
	131	25.973	0.617358					131	11.4651	7.09856
	131.5	25.973	0.617358					131.5	11.4651	5.8268
	132	26.2193	3.14187					132	12.1838	5.40259
	132.5	26.208	4.60797					132.5	11.4651	3.94174
	133	20.6221	4.75216					133	11.3533	3.62138
	133.5	19.4773	4.75216					133.5	10.8763	2.79675
	134	19.4624	4.75216					134	9.61781	2.45523
	134.5	17.9443	4.75216					134.5	9.3572	2.45523
	135	17.4035	4.96038					135	8.85167	1.14064
	135.5	17.116	2.61057					135.5	9.3572	2.6032
	136	17.116	2.61057					136	7.95927	2.76804
	136.5	17.7833	2.61057					136.5	8.07576	2.68919
	137	16.1405	-0.130653					137	8.07576	2.80505
	137.5	16.1405	-0.236693					137.5	8.07576	3.3449
	138	15.9891	-0.849995					138	8.07576	4.80275
	138.5	16.8335	-0.849995					138.5	8.07576	3.2603
	139	17.6618	-0.236693					139	7.20757	2.91485
	139.5	18.7614	-0.849995					139.5	7.20757	2.83854
	140	18.7614	-0.849995					140	6.3438	2.91485
	140.5	18.9833	-1.14377					140.5	6.01391	2.83854
	141	18.0051	-1.14377					141	6.01391	3.60446
	141.5	16.7689	-1.14377					141.5	5.31641	5.03877
	142	16.7689	1.7725					142	4.63017	5.03877
	142.5	16.3767	2.2917					142.5	4.47284	3.19922
	143	15.309	2.2917					143	4.47284	0.746863
	143.5	15.309	2.2917					143.5	4.35727	0.746863
	144	17.3964	1.58198					144	4.47284	0.746863
	144.5	15.3467	-1.31861					144.5	4.75456	5.55999
	145	13.754	-1.31861					145	6.09047	5.55999
	145.5	14.7079	-3.03689					145.5	6.09047	5.55999
	146	13.754	-1.31861					146	6.09047	5.08355
	146.5	11.0552	0.721396					146.5	4.80724	1.93671
	147	12.9885	0.721396					147	4.08025	1.11905
	147.5	12.2012	0.721396					147.5	3.39417	1.31681
	148	11.3163	2.75738					148	4.08025	1.31681
	148.5	10.0094	2.75738					148.5	4.08025	1.11905
	149	11.4902	1.22157					149	2.36318	1.27479
	149.5	11.4664	2.75738					149.5	2.36318	3.06355
	150	11.6625	1.49475					150	4.35671	4.12065
	150.5	11.9553	1.22157					150.5	2.67855	3.93182
	151	12.5984	1.49475					151	4.16982	4.12065
	151.5	12.4784	1.49475					151.5	4.16982	4.24143
	152	11.6636	1.49475					152	4.16982	4.74714
	152.5	14.1096	1.22935					152.5	3.45647	4.74714
	153	14.2265	1.79127					153	3.66741	5.5301
	153.5	10.6643	1.22935					153.5	3.66741	5.5301
	154	11.5786	1.22935					154	3.66741	5.89468
	154.5	11.5786	1.22935					154.5	3.4825	5.10545
	155	9.19469	0.466077					155	3.66741	5.64511
	155.5	9.19469	0.393735					155.5	3.4825	5.00456
	156	9.32304	-1.77344					156	2.69626	3.70617
	156.5	8.50432	0.393735					156.5	3.4825	3.41202
	157	8.50432	-1.77344					157	2.27408	3.35087
	157.5	8.38728	-0.166715					157.5	2.27408	2.87266
	158	7.56331	-0.583348					158	4.03417	2.87266
	158.5	7.56331	-0.583348					158.5	4.03417	-0.588038
	159	7.44942	-0.767027					159	4.03417	-0.588038
	159.5	4.01121	-0.583348					159.5	4.03417	1.33543
	160	6.40376	-0.583348					160	1.12965	-0.739627
	160.5	5.06424	-0.175438					160.5	1.12965	1.18384
	161	7.11042	0.554654					161	1.95234	1.65655
	161.5	5.21188	0.554654					161.5	-0.366704	0.920834
	162	7.11042	1.79959					162	1.95234	-1.25186
	162.5	5.99979	1.79959					162.5	1.95234	-0.756037
	163	7.74604	-0.0903033					163	1.95234	-0.756037
	163.5	5.08798	-0.0903033					163.5	2.47427	-0.756037
	164	7.31841	0.829414					164	2.65132	0.565368
	164.5	8.37698	-0.0903033					164.5	2.65132	3.85938
	165	8.44963	0.829414					165	2.65132	3.85938
	165.5	8.37698	1.86261					165.5	2.16015	2.61882
	166	8.44963	0.829414					166	0.507107	0.40893
	166.5	5.24356	-0.4956					166.5	0.507107	0.332507
	167	5.24356	-0.4956					167	1.25673	-0.698721
	167.5	4.7557	-0.4956					167.5	1.25673	-0.698721
	168	4.49451	-0.4956					168	1.25673	-1.69538
	168.5	3.44824	-0.781307					168.5	1.25673	-1.08091
	169	4.49451	0.36664					169	0.837152	-1.37663
	169.5	4.10313	1.7111					169.5	0.795787	-1.81817
	170	6.27352	0.36664					170	0.795787	-0.5492
	170.5	6.27352	2.36529					170.5	-1.1312	-0.0786351
	171	6.27352	2.36529					171	-1.1312	-0.0786351
	171.5	0.894263	2.89398					171.5	-1.1312	-0.0786351
	172	3.10684	0.317818					172	2.01984	-0.461545
	172.5	2.37797	-0.326652					172.5	2.01984	-0.0285605
	173	2.53363	-0.326652					173	2.01984	1.4707
	173.5	6.77489	1.6038					173.5	1.92616	1.43907
	174	6.77489	-0.326652					174	1.27767	1.4707
	174.5	6.77489	0.885531					174.5	1.27767	1.4707
	175	6.79704	0.885531					175	1.37711	1.15907
	175.5	4.71303	-2.04852					175.5	1.92616	-0.101396
	176	2.31281	-2.04852					176	1.37711	-0.274637
	176.5	2.68256	-0.153366					176.5	1.37711	0.417393
	177	-1.1684	-0.153366					177	0.172481	0.320818
	177.5	-0.889062	1.04968					177.5	0.172481	-1.26106
	178	-1.53764	1.04968					178	-0.180549	-0.28322
	178.5	-1.53764	-0.153366					178.5	0.172481	-2.37573
	179	-1.53764	1.08796					179	2.54051	-2.37573
	179.5	-0.162494	0.17188					179.5	2.56579	-2.23833
	180	0.591203	-0.636169					180	2.56579	-0.500789
	180.5	4.05849	-0.636169					180.5	3.12387	-0.980122
	181	6.79889	-0.190174					181	3.12387	-0.543834
	181.5	5.64947	-0.190174					181.5	2.17692	-0.932183
	182	2.90906	-0.190174					182	1.85411	-0.609015
	182.5	1.32643	0.336713					182.5	1.85411	-0.409596
	183	-0.460747	0.573537					183	0.682496	-0.409596
	183.5	-0.0293932	1.19975					183.5	0.682496	-0.0266154
	184	-0.0293932	1.19975					184	0.682496	-0.0434679
	184.5	-0.0293932	1.19975					184.5	0.682496	-0.0266154
	185	1.4298	0.573537					185	1.1776	-0.201343
	185.5	2.96695	-2.23014					185.5	1.1776	-1.42606
	186	1.78276	-2.23014					186	0.913005	-1.42606
	186.5	3.81797	-2.23014					186.5	-2.41171	0.255658
	187	3.17138	2.00281					187	0.913005	0.0378034
	187.5	3.96719	2.00281					187.5	0.340257	0.386268
	188	3.96719	2.00281					188	-1.02007	1.0028
	188.5	3.42813	0.722749					188.5	-1.02007	1.67298
	189	2.61198	-0.309361					189	-0.0482403	2.9639
	189.5	3.5039	-0.824231					189.5	-0.0482403	2.9639
	190	3.35129	-0.824231					190	-0.0482403	1.67298
	190.5	2.83513	-0.731394					190.5	0.0478451	3.14172
	191	-0.158312	-1.00869					191	0.0478451	1.11396
	191.5	-0.158312	-0.731394					191.5	1.0201	0.0431901
	192	-1.34195	0.916338					192	0.0478451	0.515382
	192.5	-1.7973	0.916338					192.5	0.0478451	0.50277
	193	-2.64711	0.0781881					193	1.0201	0.193436
	193.5	-2.64813	1.31835					193.5	1.78649	0.475156
	194	-2.64813	0.0781881					194	1.78649	0.665288
	194.5	3.08429	-0.516136					194.5	1.78649	0.475156
	195	3.16044	0.0781881					195	1.03637	0.427265
	195.5	2.47572	-0.641038					195.5	0.166535	0.617397
	196	3.57754	-0.641038					196	-1.49075	0.617397
	196.5	0.670405	2.45753					196.5	0.0613595	1.9797
	197	-1.42201	2.45753					197	0.0613595	1.9797
	197.5	-1.94608	2.10289					197.5	-0.282174	1.68304
	198	-1.85297	3.00113					198	-0.282174	0.850407
	198.5	-0.315098	2.10289					198.5	0.0613595	2.26652
	199	-1.3289	0.978059					199	-0.282174	2.26652
	199.5	-0.881915	-0.223568					199.5	-1.4895	2.26652
	200	0.734378	-0.582658					200	-2.88657	1.43389
	200.5	0.152052	-2.37451					200.5	-1.4895	3.97761
	201	-2.24925	-2.37451					201	-1.4895	2.80689
	201.5	-2.24925	-0.223568					201.5	-0.233458	1.2331
	202	-2.24925	-0.0272123					202	-0.233458	2.30596
	202.5	-2.24925	-0.0272123					202.5	-0.233458	2.30596
	203	0.0218016	1.15507					203	-0.804056	1.2331
	203.5	0.730352	0.619337					203.5	-1.56865	1.40058
	204	2.3116	-0.0272123					204	-2.04528	0.512607
	204.5	3.65252	0.619337					204.5	-2.04528	0.512607
	205	3.39621	0.619337					205	-1.56865	0.271455
