# Supplementary material for: Neuronal fatty acid oxidation fuels memory after intensive learning in Drosophila
Source: Nat Metab. 2025 Dec 10;7(12):2438–50. doi: 10.1038/s42255-025-01416-5 (PMC12727536; doi:10.1038/s42255-025-01416-5)
Supplement: Supplementary file 5 — Numerical source data. [file 42255_2025_1416_MOESM5_ESM.xlsx]

## Sheet: Fig. 3a
No graph displayed on Fig. 3a

## Sheet: Fig. 3b
No graph displayed on Fig. 3b

## Sheet: Fig. 3c
	LD density (# LD/µm3)
	VT30559 > UAS-LD-GFP	VT30559 > UAS-Bmm RNAi JF09146
	0	0.00467142
	0.00153256	0.0137697
	0	0.0057465
	0	0.00790847
	0.000623569	0.00940209
	0.000578291	0.00201069
	0.000936751	0.00835917

## Sheet: Fig. 3d
	LD volume (µm3)
	VT30559 > UAS-LD-GFP	VT30559 > UAS-Bmm RNAi JF09146
	0.1647	0.0851294
	0.0648	0.135989
	0.2304	0.1848
	0.14256	0.203944
		0.11475
		0.11232
		0.19548

## Sheet: Fig. 3e
	5x massed				5x spaced
	tub-Gal80ts; VT30559/+	tub-Gal80ts; VT30559 > UAS-Bmm RNAi JF09146	+/ UAS-Bmm RNAi JF09146		tub-Gal80ts; VT30559/+	tub-Gal80ts; VT30559 > UAS-Bmm RNAi JF09146	+/ UAS-Bmm RNAi JF09146
	15	16	14		23	37	19
	10	7	39		43	34	46
	22	33	20		40	41	25
	36	7	28		69	39	49
	33	30	25		35	25	26
	34	-11	29		33	48	40
	34	19	37		36	37	37
	38	-13	41		29	8	63
	39	45	52		40	23	26
	23	-1	40		29	24	38
	38	28	32		38	42	33
					19	23	18
					29	31	25
					23	27	38

## Sheet: Fig. 3f
	5x massed				5x spaced
	tub-Gal80ts; VT30559 /+	tub-Gal80ts; VT30559 > UAS-FABP RNAi HMS01163	+/ UAS-FABP RNAi HMS01163		tub-Gal80ts; VT30559 /+	tub-Gal80ts; VT30559 > UAS-FABP RNAi HMS01163	+/ UAS-FABP RNAi HMS01163
	53	11	36		36	34	17
	17	-1	60		3	18	0
	39	14	26		10	27	19
	49	7	6		38	14	18
	3	41	32		13	27	11
	18	5	24		28	24	32
	24	29	29		15	17	17
	12	3	7		24	24	8
	28	-9	7		34	30	16
	28	10	31		18	24	27
	47	12	26		39	24	24
	15	17	31
	47	17	32
	24	10	19
	41	9	23

## Sheet: Fig. 3g
No graph displayed on Fig. 3g
