# Supplementary material for: Neuronal fatty acid oxidation fuels memory after intensive learning in Drosophila
Source: Nat Metab. 2025 Dec 10;7(12):2438–50. doi: 10.1038/s42255-025-01416-5 (PMC12727536; doi:10.1038/s42255-025-01416-5)
Supplement: Supplementary file 6 — Numerical source data. [file 42255_2025_1416_MOESM6_ESM.xlsx]

## Sheet: Fig. 4a
	tub-Gal80ts; VT30559> UAS-mtDsRed
	somatic mitochondria density (number of miotchondria/μm3)
	category 1 (smallest, <0.05µm3)		Category 2 (<0.14µm3)		Category 3 (<0.34µm3)		category 4 (largest, > 0.34µm3)
	5x massed Unpaired	5xmassed Paired	5x massed Unpaired	5xmassed Paired	5x massed Unpaired	5xmassed Paired	5x massed Unpaired	5xmassed Paired
	0.0276045	0.0188659	0.031002	0.0317108	0.0343994	0.0457598	0.0339748	0.0457598
	0.0213344	0.020891	0.0225535	0.0334257	0.0323064	0.039693	0.038402	0.0417821
	0.034086	0.0307382	0.0304339	0.0337517	0.0312455	0.0319436	0.0251587	0.0295328
	0.0392281	0.0282706	0.0352161	0.0317425	0.0227345	0.0297586	0.0209514	0.0371982
	0.0404094	0.0155106	0.0324942	0.0200005	0.0358269	0.0293885	0.0274951	0.0383683
	0.0254642	0.0198685	0.0292367	0.0215594	0.0292367	0.0274777	0.0410257	0.0418507
	0.0363764	0.0218708	0.0354316	0.029161	0.0307074	0.0230858	0.0264556	0.0384764
	0.022608	0.0294732	0.0368427	0.0444063	0.0427041	0.0440133	0.0464721	0.0345819
	0.0289501	0.0372219	0.0324592	0.0482506	0.0359683	0.0399791	0.0429865	0.0473315
	0.0427456	0.0233722	0.0393259	0.0382821	0.0312043	0.0427148	0.0307768	0.0427148
	0.0472022	0.0353265	0.039851	0.0408835	0.0367558	0.0385019	0.0232142	0.0400897
	0.0423074	0.0283068	0.0411536	0.041807	0.035769	0.04442	0.0296152	0.0361457
	0.0479369	0.0313473	0.0511063	0.0387004	0.0479369	0.0414094	0.0324861	0.0429574
	0.0412516	0.0315633	0.0417257	0.0392287	0.030346	0.0383269	0.0246561	0.0338179

## Sheet: Fig. 4b
		5x massed Unpaired
		somatic mitochondria density (number of miotchondria/μm3)
		category 1 (smallest, <0.05µm3)		Category 2 (<0.14µm3)		Category 3 (<0.34µm3)		category 4 (largest, > 0.34µm3)
		tub-Gal80ts; VT30559 > UAS-mtDsRed	tub-Gal80ts; VT30559 > UAS-mtDsRed;UAS-Drp1 RNAi HMC03230	tub-Gal80ts; VT30559 > UAS-mtDsRed	tub-Gal80ts; VT30559 > UAS-mtDsRed;UAS-Drp1 RNAi HMC03230	tub-Gal80ts; VT30559 > UAS-mtDsRed	tub-Gal80ts; VT30559 > UAS-mtDsRed;UAS-Drp1 RNAi HMC03230	tub-Gal80ts; VT30559 > UAS-mtDsRed	tub-Gal80ts; VT30559 > UAS-mtDsRed;UAS-Drp1 RNAi HMC03230
		0.0351801	0.0334074	0.0265203	0.0262487	0.0297677	0.0300667	0.0335564	0.0300667
		0.0230497	0.0323643	0.0230497	0.0431524	0.0211604	0.0308232	0.0256947	0.0246585
		0.0420504	0.0359355	0.0466301	0.0491532	0.0399687	0.0338703	0.0266458	0.023544
		0.0302882	0.01797	0.0429083	0.0377989	0.0363458	0.032222	0.0181729	0.0297434
		0.032481	0.0249839	0.0201291	0.0362974	0.0201291	0.0391258	0.021959	0.0362974
		0.0326027	0.0123256	0.0251129	0.0168907	0.0251129	0.0273903	0.0237912	0.0369768
		0.0182525	0.020261	0.0217625	0.0348074	0.0224646	0.038444	0.0351009	0.038444
		0.0244072	0.0292717	0.0276615	0.044544	0.0276615	0.042847	0.0292886	0.0301202
		0.0363789	0.0348857	0.0454736	0.0382482	0.0371697	0.0445528	0.0229345	0.0306826
		0.0322023	0.0207044	0.0377106	0.0324069	0.0326261	0.0297063	0.0300838	0.0351074
		0.0211315	0.0394074	0.0243212	0.0451743	0.0263147	0.0461354	0.039472	0.0293152
		0.0449144	0.028338	0.0483365	0.0457768	0.0367871	0.0376024	0.0312262	0.0370574
		0.0306491	0.0239236	0.0261419	0.0272878	0.0279447	0.0381282	0.032452	0.0414925
		0.0298163	0.0154916	0.0262561	0.0279604	0.0364916	0.0347616	0.0351565	0.0430741
		0.0258197	0.0202483	0.0174908	0.0260978	0.0166579	0.0431964	0.0333158	0.0503958

## Sheet: Fig. 4c
			tub-Gal80ts;VT30559> UAS-AT103NL						tub-Gal80ts; VT30559 > UAS-AT103NL, UAS-Drp1 RNAi HMC03230
			timetraces			Slope (s-1)			Slope (s-1)				timetraces
		time (s)	5xmassed Unpaired	5xmassed Paired		5xmassed Unpaired	5xmassed Paired		5xmassed Unpaired	5xmassed Paired		time (s)	5xmassed Unpaired	5xmassed Paired
		-35	91.3055	89.0377		-2.6632	-2.5213		-2.3219	-2.6232		-35	101.221	104.178
		-34.5	90.6663	89.0377		-2.5417	-2.8529		-2.6012	-2.2827		-34.5	99.928	103.625
		-34	91.6628	89.0377		-2.3362	-2.2692		-2.4741	-2.4413		-34	98.8184	103.625
		-33.5	91.6628	89.349		-2.4047	-3.8797		-2.4671	-3.0376		-33.5	92.9655	102.401
		-33	89.8484	89.9736		-2.0237	-2.6443		-2.577	-2.9094		-33	92.9655	100.849
		-32.5	89.8484	89.9736		-2.7243	-2.68455		-3.2687	-3.01315		-32.5	97.2824	100.159
		-32	89.8484	87.7653		-1.8275	-2.6507		-3.7607	-3.277		-32	97.7913	101.711
		-31.5	89.8484	87.7653		-2.1476	-2.7915		-2.2138	-3.12435		-31.5	97.7913	102.198
		-31	90.2882	87.7653		-2.1659	-3.2639		-3.59555	-2.3569		-31	99.1064	101.388
		-30.5	90.6386	87.6237		-2.0435	-2.83265		-3.7447	-3.5008		-30.5	99.1347	101.303
		-30	90.6386	87.7511		-2.0032	-2.2525		-2.3818	-2.3948		-30	100.05	101.158
		-29.5	90.6386	87.6237		-2.7464	-3.0888		-2.94295			-29.5	99.5385	100.661
		-29	86.524	86.6695		-2.613			-3.2443			-29	99.8187	100.487
		-28.5	86.524	86.6695		-2.6898						-28.5	98.9686	99.2657
		-28	86.4245	86.6695		-2.2549						-28	101.605	99.2657
		-27.5	86.3778	86.446								-27.5	98.3685	98.6662
		-27	86.3778	86.6695								-27	100.164	97.5876
		-26.5	86.431	87.5253								-26.5	95.8491	97.4167
		-26	86.3778	85.56								-26	95.876	97.5765
		-25.5	86.431	88.8494								-25.5	94.3595	97.5765
		-25	86.431	88.8494								-25	95.0269	97.5765
		-24.5	86.431	85.8811								-24.5	94.8949	101.214
		-24	87.787	84.4144								-24	95.0269	101.214
		-23.5	87.787	84.56								-23.5	95.8791	100.61
		-23	83.7187	84.4144								-23	95.8791	97.1429
		-22.5	83.7187	84.56								-22.5	94.4914	97.1429
		-22	83.7187	82.6877								-22	95.0164	95.8143
		-21.5	83.7187	83.3037								-21.5	95.1931	95.0358
		-21	83.7187	83.0589								-21	94.8623	92.3807
		-20.5	83.4852	83.3037								-20.5	95.0164	92.3807
		-20	84.5534	83.3037								-20	99.0517	92.3807
		-19.5	84.5534	86.2797								-19.5	99.0517	97.2774
		-19	84.5534	86.2797								-19	99.0517	97.2774
		-18.5	84.5534	86.2797								-18.5	103.587	99.3316
		-18	84.5534	82.4103								-18	100.402	100.137
		-17.5	82.3806	82.4103								-17.5	101.573	100.112
		-17	82.3806	80.1342								-17	106.702	97.2287
		-16.5	82.3806	82.4103								-16.5	102.961	97.2287
		-16	82.7461	83.4484								-16	100.679	96.6528
		-15.5	89.0742	83.4484								-15.5	100.679	96.574
		-15	89.0742	78.2367								-15	94.8073	96.1041
		-14.5	89.0742	82.5566								-14.5	94.4189	94.168
		-14	89.1505	79.884								-14	92.0387	95.0369
		-13.5	87.2106	79.884								-13.5	94.8073	94.168
		-13	87.2106	82.5566								-13	96.5432	94.5416
		-12.5	87.2106	86.5348								-12.5	98.4935	95.045
		-12	87.2106	88.0545								-12	99.527	95.2686
		-11.5	87.2106	88.0545								-11.5	99.9564	95.617
		-11	85.7403	86.5348								-11	99.9564	95.617
		-10.5	83.8112	86.0099								-10.5	98.8039	95.617
		-10	85.7403	82.0342								-10	99.1494	95.7893
		-9.5	84.3624	82.0342								-9.5	99.2425	96.0152
		-9	83.8112	81.8499								-9	99.7228	94.9404
		-8.5	84.3624	81.8499								-8.5	99.7722	95.1748
		-8	86.115	81.8499								-8	100.887	95.9924
		-7.5	84.3624	84.8429								-7.5	97.8471	95.29
		-7	84.199	87.7322								-7	98.962	96.5018
		-6.5	84.199	87.9136								-6.5	97.6148	96.5018
		-6	83.9146	87.9136								-6	98.962	95.7994
		-5.5	83.9146	87.9136								-5.5	99.9225	94.4808
		-5	83.9146	81.7843								-5	99.9225	94.0257
		-4.5	84.1219	80.7476								-4.5	96.9758	93.0234
		-4	89.1393	80.7476								-4	96.8922	93.0234
		-3.5	89.1393	80.7476								-3.5	96.3652	92.4174
		-3	89.1393	80.8328								-3	94.7354	95.1198
		-2.5	86.6389	86.2232								-2.5	96.3652	96.7944
		-2	86.6389	86.2232								-2	97.3659	96.7944
		-1.5	86.6389	85.0611								-1.5	101.176	95.5593
		-1	86.6389	85.0611								-1	101.998	95.5593
		-0.5	90.7221	81.861								-0.5	101.998	94.5346
	NaAz application	0	90.7221	81.861							NaAz application	0	102.156	94.5346
		0.5	88.4545	81.861								0.5	100.5	94.5346
		1	88.4545	82.1024								1	100.73	96.2164
		1.5	88.4545	84.2817								1.5	100.73	97.1771
		2	88.4545	84.5372								2	100.73	97.0115
		2.5	90.4097	84.5372								2.5	98.3096	95.3934
		3	90.4097	84.2817								3	98.4509	95.3934
		3.5	86.9444	83.6945								3.5	98.4509	92.0983
		4	86.8634	83.6945								4	96.6671	92.0983
		4.5	86.7284	81.8529								4.5	97.1603	92.5864
		5	86.7284	82.8394								5	99.9943	92.0214
		5.5	86.8634	81.8529								5.5	99.9943	92.3998
		6	90.0081	81.8529								6	97.7502	93.6629
		6.5	90.0081	81.8529								6.5	98.7559	93.6629
		7	90.0081	82.8394								7	97.3981	93.6629
		7.5	89.8624	82.7588								7.5	95.7173	94.0282
		8	89.8624	82.7588								8	96.723	91.2076
		8.5	82.0892	82.7588								8.5	95.2826	89.841
		9	87.1011	80.193								9	93.1415	87.7371
		9.5	81.7156	79.3236								9.5	95.6331	87.7371
		10	83.4003	79.2238								10	91.8628	84.1632
		10.5	82.2701	79.2238								10.5	91.2405	83.7614
		11	82.2701	78.7046								11	86.5207	82.7134
		11.5	81.2237	73.6202								11.5	85.8338	76.8722
		12	81.2237	70.2186								12	83.972	74.9418
		12.5	81.2237	69.346								12.5	81.5208	73.4414
		13	79.884	67.4906								13	78.822	72.2417
		13.5	78.1957	67.2489								13.5	78.5725	70.7002
		14	77.2336	63.6245								14	73.8194	67.3882
		14.5	77.2336	60.7913								14.5	75.9365	66.2026
		15	73.1284	59.509								15	77.2134	65.0316
		15.5	72.9439	59.3157								15.5	75.0167	61.7825
		16	73.1284	55.7346								16	72.1907	59.7613
		16.5	72.9439	55.7346								16.5	68.6507	59.7613
		17	72.9439	55.7346								17	65.2083	57.7885
		17.5	69.4105	53.9425								17.5	64.0715	55.0894
		18	66.7816	51.3273								18	61.6421	53.2101
		18.5	64.0176	50.7056								18.5	60.4182	52.0635
		19	61.4541	49.2778								19	59.3193	51.6833
		19.5	61.4541	48.0709								19.5	55.5574	50.3309
		20	61.4541	47.8172								20	55.5505	48.0961
		20.5	61.3473	47.8172								20.5	54.3308	46.5734
		21	59.2398	43.6175								21	52.1334	42.8199
		21.5	60.4354	42.8663								21.5	49.3914	41.6479
		22	59.2398	43.6175								22	44.9987	40.0217
		22.5	57.4729	42.8663								22.5	42.3077	39.604
		23	56.7605	42.8329								23	41.721	37.7636
		23.5	55.2706	40.1192								23.5	42.3077	37.4739
		24	53.2746	36.7946								24	42.3077	36.0149
		24.5	53.2746	36.5803								24.5	42.1913	34.5803
		25	51.0547	36.3406								25	41.8382	34.5803
		25.5	51.0547	36.3406								25.5	43.3437	34.4239
		26	45.8618	33.5476								26	38.32	34.2552
		26.5	47.3471	30.8272								26.5	33.8587	32.0612
		27	47.3471	29.6009								27	33.2812	30.4756
		27.5	45.6947	29.3434								27.5	32.2722	31.3036
		28	45.6947	29.3434								28	30.7888	26.3857
		28.5	45.6947	27.4942								28.5	30.669	26.3857
		29	45.5766	27.0569								29	30.669	26.3011
		29.5	40.2834	27.0565								29.5	27.6679	26.7073
		30	43.7796	24.349								30	27.2715	24.5895
		30.5	38.4132	23.4614								30.5	25.578	24.9168
		31	37.8596	22.6309								31	25.578	24.9158
		31.5	36.484	20.4584								31.5	21.2279	25.3457
		32	37.8596	20.4584								32	21.2279	24.3051
		32.5	36.484	20.4584								32.5	19.1138	24.0863
		33	36.3911	20.4584								33	20.2903	20.3497
		33.5	32.9422	20.4584								33.5	18.2397	18.1774
		34	31.9474	17.8799								34	18.2397	17.8624
		34.5	28.2153	14.5337								34.5	19.3454	17.8624
		35	28.087	14.5337								35	19.3454	15.6586
		35.5	28.087	14.3755								35.5	19.508	15.6586
		36	27.7105	14.3755								36	19.508	14.9852
		36.5	27.7105	12.9813								36.5	17.412	16.1853
		37	27.7105	12.23								37	15.6488	14.9852
		37.5	27.0592	12.23								37.5	15.224	12.4411
		38	23.6112	9.67142								38	13.4178	15.0784
		38.5	23.6112	9.67142								38.5	11.6357	13.8559
		39	22.9323	9.44348								39	10.6533	10.4373
		39.5	22.9323	9.44348								39.5	10.6533	13.8559
		40	23.2039	9.44348								40	10.6533	13.8559
		40.5	23.2039	10.3051								40.5	12.6843	10.6246
		41	21.799	10.3051								41	12.6843	9.76731
		41.5	21.799	11.1942								41.5	14.0295	9.38
		42	19.4287	10.3051								42	14.0295	9.29664
		42.5	18.566	9.16782								42.5	11.4186	9.29664
		43	18.566	7.95258								43	8.83443	8.99398
		43.5	14.6117	7.39996								43.5	7.61094	8.99398
		44	14.6609	7.24257								44	7.61094	9.06897
		44.5	14.6117	7.24257								44.5	7.61094	9.06897
		45	14.6117	7.24257								45	6.76085	9.35976
		45.5	13.1367	7.10359								45.5	5.08356	9.12862
		46	11.6808	7.10359								46	6.09992	8.26752
		46.5	11.3144	7.5347								46.5	4.68222	4.55397
		47	10.6983	7.5347								47	3.64389	4.55397
		47.5	10.3754	7.10359								47.5	5.11242	2.80974
		48	10.3754	6.32851								48	5.70093	2.80974
		48.5	10.3754	5.6436								48.5	5.32122	4.55397
		49	10.3754	4.12327								49	6.14334	5.06719
		49.5	11.2431	3.77974								49.5	6.23013	6.57426
		50	11.2431	3.77974								50	6.41557	6.57426
		50.5	10.169	3.77974								50.5	6.34775	7.37701
		51	10.169	2.26761								51	6.41557	7.97623
		51.5	9.6801	3.81171								51.5	6.23456	7.82679
		52	9.6801	3.81171								52	2.56522	6.57069
		52.5	9.6801	3.02285								52.5	2.03577	6.76345
		53	9.6801	3.02285								53	1.1716	6.57069
		53.5	9.6801	3.03018								53.5	1.1716	6.01215
		54	9.6459	3.03018								54	2.56334	6.01494
		54.5	9.3037	4.15696								54.5	2.7709	6.01215
		55	5.41123	4.15696								55	3.02947	4.73416
		55.5	5.28579	4.08229								55.5	3.02947	4.12908
		56	5.14784	4.15696								56	3.02947	5.02578
		56.5	5.14784	4.24674								56.5	1.50503	3.30027
		57	2.75132	4.24674								57	1.43312	3.9392
		57.5	5.14784	4.24674								57.5	1.43312	4.45614
		58	5.14784	4.24674								58	0.52636	3.86581
		58.5	5.01634	3.18068								58.5	2.62839	3.86581
		59	5.01634	1.4799								59	2.71686	5.17142
		59.5	5.01634	1.41508								59.5	1.81095	5.17142
		60	5.01634	0.888136								60	1.35009	3.39469
		60.5	5.73003	0.888136								60.5	1.82548	3.01535
		61	5.73003	0.888136								61	1.58049	3.01535
		61.5	4.74226	1.76443								61.5	2.05589	3.01535
		62	2.52825	1.96674								62	1.57265	3.01535
		62.5	2.52825	1.96674								62.5	2.05589	2.13766
		63	2.52825	1.76443								63	1.57686	4.00922
		63.5	2.52825	1.52533								63.5	3.84792	4.00922
		64	-0.396588	-1.3522								64	3.15608	4.59166
		64.5	2.86686	-1.3522								64.5	3.31051	4.59166
		65	-0.443922	-1.3522								65	3.60969	5.47299
		65.5	-0.443922	-1.3522								65.5	4.696	5.53623
		66	1.5529	1.91129								66	3.31051	5.28406
		66.5	1.5529	1.91129								66.5	1.26177	3.97075
		67	1.5529	-2.99205								67	-0.653372	4.31154
		67.5	1.5529	1.65412								67.5	-0.653372	3.79929
		68	1.5529	-2.07745								68	-0.980319	3.43151
		68.5	-2.4014	-2.55387								68.5	0.271996	3.29216
		69	-1.18101	-2.19786								69	0.348924	3.10428
		69.5	-1.18101	-2.07745								69.5	1.26094	0.815523
		70	-1.01259	-2.07745								70	0.271996	2.85061
		70.5	-1.01259	-0.896611								70.5	1.26094	0.471967
		71	-1.01259	1.07376								71	0.853198	0.471967
		71.5	1.54425	2.32648								71.5	-0.303082	1.06978
		72	1.54425	2.4151								72	-0.303082	0.670569
		72.5	1.54425	2.32648								72.5	-0.598846	1.14938
		73	-1.0904	2.00424								73	-1.77419	1.14938
		73.5	-1.0904	2.32648								73.5	-0.403847	2.20484
		74	-1.88524	2.00424								74	-0.403847	-0.186976
		74.5	-1.88524	2.00424								74.5	-1.77419	1.21371
		75	-2.8945	2.00424								75	-1.57919	-0.471399
		75.5	-1.88524	0.240828								75.5	-1.58313	0.612684
		76	-1.88524	0.131511								76	-2.68606	0.612684
		76.5	3.95046	0.240828								76.5	-2.78069	1.14138
		77	3.95046	0.131511								77	-2.15064	0.612684
		77.5	3.95046	-0.444836								77.5	-2.14069	3.21861
		78	-0.0497306	-0.444836								78	-2.00836	3.21861
		78.5	-0.0497306	-0.444836								78.5	-1.53916	1.26985
		79	-2.10821	-0.444836								79	1.18851	0.0998699
		79.5	-2.10821	3.51137								79.5	3.06643	1.26985
		80	-0.0497306	3.51137								80	1.33383	1.26985
		80.5	0.95525	3.51137								80.5	0.198203	2.3008
		81	1.79964	3.51137								81	0.198203	3.49076
		81.5	1.79964	-1.73318								81.5	1.15403	4.51013
		82	0.95525	-1.73318								82	-0.75329	5.91181
		82.5	1.79964	1.50069								82.5	1.28874	4.51013
		83	1.79964	1.50069								83	1.89141	4.51013
		83.5	-0.222498	1.50069								83.5	1.94686	2.41818
		84	-0.698877	1.50069								84	1.89141	1.42439
		84.5	0.143604	0.241183								84.5	2.62866	-3.34672
		85	-0.698877	0.241183								85	2.57321	-3.34672
		85.5	-0.698877	0.241183								85.5	1.37455	-0.456842
		86	-0.698877	0.664965								86	1.96453	-0.456842
		86.5	0.143604	1.79355								86.5	0.390514	-0.33187
		87	-1.83606	1.79355								87	-2.23092	2.22719
		87.5	2.51356	0.664965								87.5	-2.23092	0.0750718
		88	0.115538	-0.73016								88	-2.23092	2.22719
		88.5	0.115538	-0.899187								88.5	-2.23092	2.89448
		89	0.115538	-2.1781								89	-0.710598	2.89448
		89.5	2.51356	-0.899187								89.5	-0.710598	3.82229
		90	0.115538	-0.899187								90	-1.13452	3.82229
		90.5	1.80008	-0.899187								90.5	-0.710598	4.30328
		91	1.80008	-0.727097								91	0.743918	4.30328
		91.5	0.325392	2.93206								91.5	1.58366	5.00885
		92	-0.677661	-0.727097								92	1.60963	5.00885
		92.5	-0.677661	-3.77814								92.5	1.60963	5.23228
		93	-0.677661	-2.26692								93	0.0790093	5.23228
		93.5	-1.58559	-2.26692								93.5	-0.211707	4.44172
		94	-1.58559	-2.26692								94	-0.570434	2.91134
		94.5	-0.419947	-2.26692								94.5	0.516053	4.44172
		95	0.296666	-0.864575								95	0.516053	3.17218

## Sheet: Fig. 4d
			5x massed Unpaired
			timetraces				Slope (s-1)
		time (s)	tub-Gal80ts;VT30559> UAS-AT103NL	tub-Gal80ts; VT30559 > UAS-AT103NL, UAS-Drp1 RNAi HMC03230	tub-Gal80ts; VT30559 > UAS-AT103NL, UAS-Drp1 RNAi HMC03230; UAS-MTPa RNAi HMS00660		tub-Gal80ts;VT30559> UAS-AT103NL	tub-Gal80ts; VT30559 > UAS-AT103NL, UAS-Drp1 RNAi HMC03230	tub-Gal80ts; VT30559 > UAS-AT103NL, UAS-Drp1 RNAi HMC03230; UAS-MTPa RNAi HMS00660
		-45	195.411	191.69	203.637		-2.2594	-2.3942	-2.216
		-44.5	203.058	189.069	203.637		-2.4552	-2.3367	-1.6528
		-44	203.058	189.069	209.941		-1.7	-2.5723	-2.4349
		-43.5	200.889	192.144	203.245		-1.8709	-2.616	-2.0617
		-43	200.889	192.144	201.686		-1.9708	-3.12	-1.8925
		-42.5	197.121	203.353	201.686		-2.1157	-2.4061	-1.9124
		-42	197.121	203.944	203.404		-1.7339	-2.11	-1.9055
		-41.5	184.861	203.353	202.095		-1.6853	-2.239	-1.51
		-41	184.861	203.353	202.095			-1.7504	-1.71
		-40.5	191.374	201.617	202.095				-1.7589
		-40	197.559	201.617	195.968
		-39.5	191.374	201.617	195.968
		-39	195.06	201.617	195.968
		-38.5	195.06	201.617	208.121
		-38	197.559	200.172	210.009
		-37.5	195.06	192.885	210.009
		-37	202.001	192.885	210.009
		-36.5	202.001	200.172	210.009
		-36	202.636	192.885	208.487
		-35.5	197.991	197.77	201.102
		-35	197.991	204.537	208.487
		-34.5	197.991	208.623	214.615
		-34	195.422	197.77	216.447
		-33.5	195.422	197.77	221.037
		-33	195.422	204	237.644
		-32.5	198.328	196.579	221.037
		-32	193.847	196.579	221.037
		-31.5	198.328	204	228.755
		-31	201.517	204	228.755
		-30.5	201.517	207.751	219.112
		-30	191.112	207.751	219.112
		-29.5	190.719	207.751	213.718
		-29	190.719	207.751	209.46
		-28.5	190.719	218.601	209.46
		-28	190.719	218.601	206.446
		-27.5	196.906	218.601	206.446
		-27	199.389	204.992	206.446
		-26.5	196.906	201.958	204.3
		-26	192.046	198.15	198.039
		-25.5	196.906	198.15	198.039
		-25	200.251	197.943	204.761
		-24.5	192.046	195.018	198.039
		-24	203.841	195.018	204.761
		-23.5	203.841	195.018	211.66
		-23	197.843	195.018	211.66
		-22.5	197.843	195.018	211.66
		-22	197.843	201.584	211.66
		-21.5	192.765	196.538	211.66
		-21	197.843	204.522	205.033
		-20.5	198.899	202.96	205.033
		-20	199.643	215.508	193.267
		-19.5	199.643	202.96	210.042
		-19	200.538	202.96	210.042
		-18.5	200.538	201.417	210.042
		-18	200.538	201.417	211.175
		-17.5	198.171	201.417	211.175
		-17	198.171	205.73	213.064
		-16.5	198.077	205.73	203.994
		-16	197.015	205.73	218.931
		-15.5	195.584	201.317	214.385
		-15	192.345	201.317	214.385
		-14.5	195.584	199.8	214.142
		-14	197.015	199.623	214.142
		-13.5	191.944	196.625	209.943
		-13	202.893	196.625	209.943
		-12.5	202.893	196.625	209.943
		-12	187.276	196.625	212.615
		-11.5	185.494	196.811	215.136
		-11	187.276	196.811	215.136
		-10.5	187.276	195.454	215.136
		-10	187.276	195.454	218.71
		-9.5	202.109	206.078	219.912
		-9	202.109	199.107	218.71
		-8.5	194.481	199.107	218.71
		-8	192.866	199.107	218.71
		-7.5	194.481	199.107	205.377
		-7	193.672	199.107	205.377
		-6.5	192.866	206.605	205.377
		-6	191.694	206.605	206.386
		-5.5	193.672	209.002	206.386
		-5	191.694	206.605	206.386
		-4.5	191.694	196.235	206.386
		-4	192.619	196.235	213.067
		-3.5	194.718	208.923	213.067
		-3	192.619	208.923	145.911
		-2.5	194.718	208.923	216.385
		-2	196.446	208.923	218.533
		-1.5	196.446	207.643	204.705
		-1	196.446	174.167	204.705
		-0.5	200.436	164.436	204.705
		0	198.036	174.167	187.688
		0.5	200.436	196.034	187.688
		1	204.965	196.034	187.688
		1.5	205.303	202.026	189.204
		2	205.303	202.026	191.704
		2.5	205.303	202.026	191.704
		3	205.303	201.545	191.704
		3.5	202.275	201.545	191.704
		4	200.718	200.141	210.427
		4.5	184.551	201.545	210.427
		5	202.275	202.119	210.663
		5.5	181.826	202.119	210.663
		6	181.826	199.101	208.097
		6.5	192.566	202.119	201.948
		7	192.566	200.903	195.003
		7.5	192.566	199.101	195.003
		8	192.566	199.231	204.557
		8.5	205.487	199.231	201.48
		9	195.633	196.922	204.557
		9.5	201.294	196.922	205.694
		10	201.294	196.922	206.074
		10.5	202.255	196.922	206.074
		11	201.294	196.922	206.121
		11.5	201.294	203.541	214.987
		12	185.959	196.406	206.121
		12.5	185.959	192.907	201.969
		13	185.959	192.907	206.121
		13.5	192.624	183.975	201.969
		14	192.624	183.975	201.352
		14.5	192.877	192.371	201.969
		15	192.877	192.371	201.531
		15.5	202.061	192.371	201.531
		16	202.061	192.371	209.252
		16.5	202.061	189.168	209.252
		17	199.936	189.168	202.015
		17.5	192.775	202.493	224.528
		18	190.726	189.168	212.742
		18.5	190.726	183.11	212.742
		19	190.726	184.397	212.742
		19.5	185.56	184.351	212.742
		20	197.365	183.11	186.776
		20.5	197.959	184.351	186.776
		21	197.471	184.397	186.776
		21.5	197.959	184.351	202.833
		22	197.959	194.808	202.833
		22.5	197.471	197.319	202.833
		23	197.471	194.808	189.259
		23.5	196.107	176.983	189.259
		24	196.107	182.307	189.259
		24.5	192.982	176.983	196.342
		25	187.538	175.462	209.532
		25.5	187.538	176.983	215.672
		26	188.017	180.599	209.532
		26.5	188.017	180.599	209.532
		27	193.674	181.223	200.946
		27.5	194.885	181.223	200.946
		28	194.885	181.55	200.946
		28.5	199.617	181.55	200.946
		29	199.617	177.87	200.946
		29.5	199.617	162.606	202.915
		30	200.176	177.87	193.751
		30.5	204.702	164.595	190.479
		31	200.176	164.595	190.479
		31.5	197.867	164.595	196.978
		32	189.687	170.998	191.893
		32.5	189.687	164.595	191.893
		33	189.687	161.927	191.893
		33.5	185.363	161.927	165.433
		34	195.174	161.927	165.433
		34.5	195.174	161.927	161.5
		35	190.749	161.927	163.759
		35.5	190.749	163.699	163.759
		36	190.749	163.699	187.035
		36.5	188.004	155.526	206.648
		37	189.491	154.922	206.648
		37.5	182.114	154.922	206.648
		38	182.114	145.462	185.398
		38.5	185.436	145.462	185.398
		39	185.436	145.462	183.392
		39.5	184.419	147.199	185.398
		40	185.436	147.732	185.398
		40.5	184.419	147.972	181.106
		41	184.419	147.732	178.599
		41.5	185.626	147.732	178.599
		42	185.626	147.732	176.716
		42.5	180.15	133.452	176.716
		43	185.626	133.452	176.716
		43.5	180.15	141.925	176.716
		44	180.15	130.83	196.37
		44.5	182.896	130.887	196.37
		45	192.1	134.766	183.474
		45.5	182.896	130.887	188.33
		46	183.917	130.477	183.474
		46.5	183.917	130.477	182.781
		47	181.624	128.28	176.673
		47.5	181.624	128.28	173.225
		48	181.624	128.28	170.875
		48.5	166.785	128.28	170.875
		49	166.785	126.876	173.225
		49.5	167.824	126.304	173.225
		50	166.785	120.164	170.875
		50.5	167.824	120.164	170.608
		51	173.747	120.164	165.585
		51.5	173.747	119.85	163.902
		52	173.747	120.164	163.902
		52.5	173.747	125.629	163.902
		53	173.862	123.254	165.585
		53.5	167.557	123.254	172.418
		54	167.557	123.254	172.418
		54.5	167.557	121.718	172.418
		55	167.919	121.718	172.418
		55.5	167.919	111.78	169.357
		56	171.417	111.685	161.112
		56.5	167.919	111.359	161.112
		57	170.479	103.926	161.095
		57.5	170.479	100.457	151.442
		58	161.846	103.848	161.044
		58.5	159.94	103.848	161.044
		59	159.94	93.2377	144.843
		59.5	159.94	92.4958	156.694
		60	159.94	93.2377	156.694
		60.5	159.956	91.7679	151.695
		61	159.956	91.0536	148.969
		61.5	159.956	91.0536	148.969
		62	151.639	91.0952	139.921
		62.5	157.273	91.0536	136.459
		63	157.273	91.0952	136.789
		63.5	158.635	93.2367	136.789
		64	157.273	93.2367	138.727
		64.5	157.273	90.593	136.789
		65	155.139	90.593	138.727
		65.5	155.139	87.6651	138.727
		66	144.578	87.6651	135.091
		66.5	145.562	84.657	135.091
		67	147.943	83.098	135.091
		67.5	145.562	77.8247	122.971
		68	144.578	77.8247	133.652
		68.5	141.345	74.0906	122.644
		69	141.345	77.8247	122.644
		69.5	141.345	74.0906	123.798
		70	141.765	74.0906	132.931
		70.5	141.765	72.8022	123.798
		71	141.765	72.8022	132.931
		71.5	120.507	72.5449	123.798
		72	120.507	71.746	118.706
		72.5	110.98	66.0673	118.706
		73	110.98	65.2278	131.103
		73.5	120.515	65.2278	130.039
		74	123.861	64.3122	131.103
		74.5	123.861	63.8006	131.103
		75	127.801	64.3122	130.039
		75.5	129.067	65.4194	116.911
		76	129.067	65.4194	113.662
		76.5	127.801	66.1578	113.662
		77	124.042	66.1578	113.662
		77.5	124.042	68.9092	97.8339
		78	107.346	66.1578	107.075
		78.5	107.346	64.7815	107.075
		79	109.184	54.8267	107.075
		79.5	109.184	61.4751	97.8339
		80	107.335	54.8267	96.5982
		80.5	109.184	54.6044	96.5982
		81	107.335	54.8267	104.068
		81.5	107.335	57.9894	91.5447
		82	107.789	52.9892	97.4558
		82.5	107.789	52.9892	104.068
		83	107.789	52.9892	100.173
		83.5	107.789	52.9892	97.4558
		84	101.851	47.8698	100.173
		84.5	99.6045	47.8698	100.173
		85	101.851	52.2494	86.9794
		85.5	101.851	52.2494	86.3852
		86	98.9594	51.2604	84.4294
		86.5	98.9594	51.2604	84.4294
		87	98.9594	50.3261	86.3852
		87.5	98.9594	39.1436	91.4401
		88	82.2276	49.3325	94.6249
		88.5	82.2276	39.1436	94.6249
		89	92.6419	39.1436	97.3987
		89.5	92.6419	39.1945	97.3987
		90	92.6419	45.0959	105.323
		90.5	92.6419	43.3015	104.376
		91	78.6117	43.3015	104.376
		91.5	78.6117	43.3015	104.376
		92	89.3346	43.3015	94.2058
		92.5	78.6117	39.8553	93.3682
		93	89.3346	39.5481	93.3682
		93.5	98.2314	35.7965	91.141
		94	98.2314	28.783	88.32
		94.5	94.0393	27.071	88.32
		95	94.0393	28.783	88.32
		95.5	90.6095	28.783	84.8534
		96	90.6095	28.783	77.8869
		96.5	90.3151	34.0062	77.8869
		97	90.3151	34.0062	81.9074
		97.5	90.1152	34.0062	68.5137
		98	90.1152	35.1734	77.4357
		98.5	84.1987	35.1734	77.4357
		99	82.6661	30.9253	68.5137
		99.5	82.6661	30.9253	68.5137
		100	76.7708	29.2289	71.6416
		100.5	76.7708	19.5066	71.6416
		101	76.7708	19.5066	71.6416
		101.5	72.4661	19.4495	75.6131
		102	72.4661	19.5066	75.6131
		102.5	67.1537	19.5066	64.8999
		103	72.4661	25.8139	64.8999
		103.5	72.4661	20.583	76.1729
		104	69.1267	25.8139	64.8999
		104.5	69.1267	20.583	77.8607
		105	69.1267	25.8139	77.8607
		105.5	66.8346	20.583	77.8607
		106	69.1267	19.9195	76.0993
		106.5	70.7969	19.9195	76.0993
		107	66.0269	19.9195	66.4226
		107.5	66.0269	17.6214	70.3345
		108	62.6556	19.9195	66.4226
		108.5	56.657	17.6214	66.4226
		109	56.657	16.8337	68.2928
		109.5	62.6556	16.8337	68.2928
		110	64.7577	10.6475	68.2928
		110.5	67.9144	10.6475	68.2928
		111	67.9144	10.6475	60.099
		111.5	67.9144	14.1154	60.099
		112	61.3289	14.685	60.099
		112.5	57.6095	14.685	51.5722
		113	55.3061	14.1154	51.5722
		113.5	54.1515	14.1154	62.9937
		114	49.4242	13.2605	48.8987
		114.5	47.6299	13.2605	55.5332
		115	47.6299	10.7957	55.5332
		115.5	45.1599	13.7073	48.7416
		116	45.1599	10.7957	48.7416
		116.5	36.953	13.7073	53.1835
		117	36.953	10.7957	48.7416
		117.5	45.5423	13.3976	47.1628
		118	45.5423	11.0917	53.1835
		118.5	44.2494	11.0917	45.9189
		119	44.2494	4.03858	40.9287
		119.5	41.3563	4.03858	40.9287
		120	41.3563	4.03858	40.9287
		120.5	44.2494	4.03858	36.8671
		121	47.6852	2.82699	36.8671
		121.5	47.6852	4.12052	51.2696
		122	52.1217	4.12052	44.6244
		122.5	47.6852	1.13812	44.6244
		123	41.2796	1.13812	44.6244
		123.5	39.4367	4.14303	44.6244
		124	41.2796	4.14303	28.738
		124.5	39.4367	4.14303	28.738
		125	39.7224	4.53987	37.2577
		125.5	35.8943	7.12691	37.7425
		126	27.4831	4.53987	37.7425
		126.5	26.3088	2.55706	37.7425
		127	27.4831	4.53987	39.4585
		127.5	27.4831	4.31287	44.4623
		128	26.3088	4.31287	44.4623
		128.5	29.8676	5.34405	39.4585
		129	32.8829	5.34405	39.4585
		129.5	30.1351	5.54052	36.8211
		130	30.1351	8.33589	36.8211
		130.5	31.9201	5.54052	36.8211
		131	31.9201	1.49378	34.5324
		131.5	30.1351	3.05451	34.5324
		132	26.5223	3.05451	32.4261
		132.5	26.5223	3.05451	30.865
		133	26.5223	7.63878	30.865
		133.5	18.7696	7.63878	30.865
		134	18.7696	7.63878	30.865
		134.5	18.7696	7.63878	30.865
		135	12.1305	7.63878	32.455
		135.5	12.1305	6.65178	30.4993
		136	12.1305	6.65178	32.455
		136.5	19.4783	9.93155	32.455
		137	23.1253	5.38665	34.5394
		137.5	26.6728	4.5558	29.6377
		138	26.6728	4.5558	29.6377
		138.5	26.6728	1.60478	27.9434
		139	22.5343	0.974674	29.6377
		139.5	18.2571	0.974674	29.6377
		140	16.3446	1.60478	27.9434
		140.5	18.1267	0.974674	27.5216
		141	18.1267	0.728503	31.0948
		141.5	18.1267	0.728503	24.9491
		142	15.3203	0.728503	24.5579
		142.5	15.3203	0.728503	23.8398
		143	15.3203	1.3108	20.9872
		143.5	15.3203	1.3108	20.9872
		144	18.0114	1.3108	15.367
		144.5	18.0687	0.305443	15.367
		145	18.0687	0.305443	23.611
		145.5	18.2043	-7.19903	30.2582
		146	18.0687	-0.898764	30.2582
		146.5	12.1011	0.305443	30.9956
		147	12.1011	0.929676	30.9956
		147.5	19.4609	-0.898764	30.2582
		148	22.8297	-0.898764	15.8657
		148.5	22.8297	-0.451233	15.8657
		149	26.9342	-0.451233	15.8657
		149.5	26.9342	-4.71707	23.7641
		150	15.7844	-0.451233	28.219
		150.5	8.0706	-0.451233	28.219
		151	8.0706	1.76308	23.7641
		151.5	8.0706	-1.591	11.9109
		152	10.0629	-1.591	11.9109
		152.5	10.0629	-1.591	7.73274
		153	15.0084	1.88497	11.9109
		153.5	10.0629	2.79812	21.6787
		154	9.91518	2.79812	22.1543
		154.5	9.91518	5.909	27.71
		155	11.7671	2.79812	29.77
		155.5	9.91518	2.79812	27.71
		156	6.34465	7.50211	27.71
		156.5	9.3516	7.50211	6.95717
		157	9.3516	0.943288	6.95717
		157.5	9.3516	0.623145	6.95717
		158	9.42005	-1.69647	6.95717
		158.5	9.42005	-1.69647	3.06507
		159	9.42005	-1.69647	12.47
		159.5	8.17704	-1.69647	12.47
		160	4.73927	1.56745	4.86162
		160.5	4.69463	1.67033	20.0304
		161	2.97051	1.67033	20.0304
		161.5	2.97051	2.31649	20.0304
		162	2.97051	1.67033	15.4415
		162.5	1.93803	2.31649	16.0894
		163	2.97051	2.31649	15.4415
		163.5	3.89892	-1.0347	15.9509
		164	7.68192	-1.0347	15.9509
		164.5	3.89892	4.61385	15.9509
		165	5.77888	-1.0347	14.2257
		165.5	5.77888	-1.10952	15.9509
		166	10.7645	-1.10952	22.9271
		166.5	5.77888	-1.10952	13.785
		167	6.6601	-1.10952	6.03459
		167.5	6.6601	-1.10952	6.03459
		168	0.617656	-2.8129	5.96612
		168.5	0.617656	-2.8129	5.96612
		169	5.13379	-2.8129	5.96612
		169.5	5.13379	-2.8129	5.96612
		170	5.13379	-1.47499	11.3944
		170.5	5.13379	-1.47499	11.3944
		171	3.69534	-0.581481	11.3944
		171.5	3.69534	-0.581481	11.3944
		172	3.69534	6.39019	10.5457
		172.5	4.23089	-0.581481	10.5457
		173	6.49932	-0.581481	10.5457
		173.5	8.97478	-0.706008	9.74345
		174	9.92492	-0.706008	10.5457
		174.5	9.92492	-0.706008	12.496
		175	7.51976	-0.67368	12.491
		175.5	7.51976	2.02541	12.496
		176	5.6169	2.02541	21.5206
		176.5	-0.76024	2.02541	21.5206
		177	-0.76024	3.23347	12.491
		177.5	-0.76024	-1.03224	5.55545
		178	-0.76024	-1.03224	4.05836
		178.5	-3.13109	5.20129	4.05836
		179	-3.13109	5.20129	4.05836
		179.5	-3.13109	-5.79285	4.05836
		180	-3.13109	3.17683	4.05836
		180.5	-0.719917	-2.56255	1.79552
		181	-0.719917	-5.79285	0.534063
		181.5	-0.719917	-5.79285	-1.46212
		182	-3.25596	-8.82671	-1.46212
		182.5	-0.719917	-8.82671	-1.46212
		183	-1.13886	-15.2226	-1.46212
		183.5	-1.13886	-15.2226	-2.45718
		184	-1.13886	-7.71416	-2.45718
		184.5	0.0481336	2.85039	0.00645734
		185	0.977941	-7.71416	0.00645734
		185.5	1.59218	-7.71416	0.881345
		186	5.56177	-7.71416	0.881345
		186.5	5.56177	-10.3802	1.72398
		187	5.56177	-10.3802	1.72398
		187.5	5.56177	-5.00627	1.3631
		188	-1.7957	0.730972	1.3631
		188.5	-3.27761	0.194903	1.3631
		189	-3.27761	0.730972	-2.40606
		189.5	-3.27761	2.63439	-7.22389
		190	-0.311654	2.78337	-7.22389
		190.5	-0.311654	2.78337	-7.22389
		191	-0.311654	4.0459	-7.22389
		191.5	-0.311654	4.0459	-7.09957
		192	-1.09347	5.21237	-7.09957
		192.5	-1.09347	5.21237	-2.76744
		193	7.3801	5.21237	-0.944412
		193.5	7.3801	-1.14926	-7.09957
		194	3.0753	3.18237	-0.906847
		194.5	10.3108	-0.601328	-0.906847
		195	4.51683	-6.13817	-4.65714
		195.5	4.51683	-0.601328	-4.65714
		196	4.51683	-0.601328	2.2313
		196.5	4.51683	-1.07343	2.60196
		197	4.1862	-1.07343	6.23712
		197.5	-1.13983	0.892499	11.4597
		198	-3.68514	0.892499	13.8025
		198.5	-3.68514	3.57803	14.2726
		199	-2.54793	3.57803	14.2726
		199.5	-2.54793	0.892499	14.2726
		200	-2.54793	-8.74408	-3.95529
		200.5	-2.54793	-8.74408	-3.95529
		201	3.60894	-8.74408	-3.95529
		201.5	1.52543	-5.00224	-3.95529
		202	1.52543	-5.00224	-3.95529
		202.5	1.30415	-4.77455	-5.38436
		203	1.30415	0.452779	-5.38436
		203.5	-1.4221	4.26627	-5.38436
		204	-4.34664	7.51621	2.36616
		204.5	-5.67761	7.51621	2.36616
		205	-4.34664	4.26627	2.36616

## Sheet: Fig. 4e
	5x massed
	tub-Gal80ts; VT30559/+	tub-Gal80ts; VT30559 >UAS-Drp1 RNAi HMC03230	+/UAS-Drp1 RNAi HMC03230
	26	33	42
	25	43	60
	28	34	11
	42	61	8
	41	75	19
	13	37	3
	12	15	11
	22	38	16
	17	39	32
	31	43	62
	32	73	31
	26	22	23
	37	60	21
	31	22	15
	6	27	18
	36	40	19
	9	27	20
	20	27	49
	17	40	41
	42	22	33
	-3	39	31

## Sheet: Fig. 4f
	5x massed
	tub-Gal80ts;VT30559> UAS-CPT1 RNAi KK100935	tub-Gal80ts;VT30559> UAS-CPT1 RNAi KK100935; UAS-Drp1 RNAi GD10456	tub-Gal80ts;VT30559> UAS-Drp1 RNAi GD10456	tub-Gal80ts; VT30559/+	+/UAS-CPT1 RNAi KK100935; UAS-Drp1 RNAi GD10456
	16	23	35	30	42
	21	33	38	30	28
	13	32	55	30	44
	19	10	51	26	35
	15	39	62	37	29
	18	42	42	65	48
	37	50	31	21	38
	19	55	49	28	25
	14	17	56	25	39
	58	32	54	35	50
	16	51	30	29	15
	15	38	69	22	48
	30	53	39	24	45
	13	24	60	38	40
	24	14	32	32	15
	30	18	31	32	25
	12	26	57	35	54
	13	21	36	30	36
	25	8	53	50	27
	27	36	41	25	34
	10	45	37	34	53
	14	46	32	24	41

## Sheet: Fig. 4g
	5x massed
	tub-Gal80ts;VT30559> UAS-PDH RNAi KK107865	tub-Gal80ts;VT30559> UAS-PDH RNAi KK107865; UAS-Drp1 RNAi GD10456	tub-Gal80ts;VT30559> UAS-Drp1 RNAi GD10456	tub-Gal80ts; VT30559/+	+/UAS-PDH RNAi KK107865; UAS-Drp1 RNAi GD10456
	35	33	65	30	49
	29	55	29	15	17
	28	56	70	29	25
	26	64	45	44	22
	33	52	79	14	20
	36	30	27	50	35
	35	54	44	35	28
	31	44	48	25	39
	57	39	28	36	41
	40	36	39	32	27
	22	56	32	14	18
	22	39	47	31	42
	35	48	41	29	24
	62	55	38	20	29
	29	27	35	19	36
	33	37	21	37	45
	18	46	33	37	48
	17	42	58	35	0
	31	36	52	38	53
	23	46	39	56	35
	15	62		31	51
