# Supplementary material for: Neuronal fatty acid oxidation fuels memory after intensive learning in Drosophila
Source: Nat Metab. 2025 Dec 10;7(12):2438–50. doi: 10.1038/s42255-025-01416-5 (PMC12727536; doi:10.1038/s42255-025-01416-5)
Supplement: Supplementary file 7 — Numerical source data. [file 42255_2025_1416_MOESM7_ESM.xlsx]

## Sheet: Ext Fig. 1a
	5x massed non induced (18°C)
	tub-Gal80ts; VT30559/+	tub-Gal80ts; VT30559 > UAS-CPT1 RNAi HMS00040	+/ UAS-CPT1 RNAi HMS00040
	35	41	38
	47	37	4
	32	52	71
	38	13	21
	35	40	32
	44	44	70
	39	43	0
	37	43	45
	66	57	60
	49	30	56
	36	15	34
	46	27	40

## Sheet: Ext Fig. 1b
	5x massed				5x spaced				5x massed non induced (18°C)
	tub-Gal80ts; VT30559/+	tub-Gal80ts; VT30559 > UAS-CPT1 RNAi KK100935	+/ UAS-CPT1 RNAi KK100935		tub-Gal80ts; VT30559/+	tub-Gal80ts; VT30559 > UAS-CPT1 RNAi KK100935	+/ UAS-CPT1 RNAi KK100935		tub-Gal80ts; VT30559/+	tub-Gal80ts; VT30559 > UAS-CPT1 RNAi KK100935	+/ UAS-CPT1 RNAi KK100935
	34	29	40		47	50	22		10	29	38
	33	21	18		44	29	39		47	46	41
	29	26	24		27	30	19		34	37	19
	35	22	30		29	51	27		37	29	34
	27	1	12		34	28	35		54	33	26
	39	18	16		32	9	36		36	19	32
	27	22	33		18	33	18		29	40	37
	25	20	39		33	28	23		35	27	25
	29	22	13		56	32	47		22	32	33
	28	-5	19		36	20	34		30	18	37
	24	26	26		32	34	29		29	22	14
	18	11	17		24	14	19		25	27	26
	30	27	46		17	27	27		39	40	27
	49	22	45		39	26	30		39	16	31
	29	14	52		36	47	32		32	42	26
	41	14	28		20	35	33		36	29	35
	27	20	19		34	30	19		23	25	19
	36	20	19		25	26	40		28	23	36
	22	27	27
	52	23	28

## Sheet: Ext Fig. 1c
	5x massed non induced (18°C)
	tub-Gal80ts; VT30559/+	tub-Gal80ts; VT30559 > UAS-MTPa RNAi HMS00660	+/UAS-MTPa RNAi HMS00660
	25	53	55
	65	43	32
	63	58	54
	51	59	47
	21	28	28
	20	0	31
	38	21	45
	58	38	27
	46	52	44
	38	31	25

## Sheet: Ext Fig. 1d
	5x massed				5x spaced				5x massed non induced (18°C)
	tub-Gal80ts; VT30559/+	tub-Gal80ts; VT30559 > UAS-MTPa RNAi GD11299	+/UAS-MTPa RNAi GD11299		tub-Gal80ts; VT30559/+	tub-Gal80ts; VT30559 > UAS-MTPa RNAi GD11299	+/UAS-MTPa RNAi GD11299		tub-Gal80ts; VT30559/+	tub-Gal80ts; VT30559 > UAS-MTPa RNAi GD11299	+/UAS-MTPa RNAi GD11299
	19	37	30		38	33	14		39	23	38
	29	9	31		23	35	24		40	33	29
	49	20	41		63	39	18		38	50	33
	31	32	29		24	28	40		25	53	23
	28	15	22		25	31	28		39	57	26
	22	28	38		25	31	37		37	15	23
	24	26	41		25	28	30		28	22	35
	29	14	28		33	13	15		36	37	23
	37	40	66		54	37	31		35	53	17
	36	29	29		31	26	21		25	27	25
	24	21	30		24	39	51		22	43	31
	28	0	26		51	30	34		32	39	40
	38	31	35		28	29	25
	35	13	48		33	33	25
	43	19	38
	34	18	36
	20	35	21
	42	21	36

## Sheet: Ext Fig. 1e
	5x massed non induced (18°C)
	tub-Gal80ts; VT30559/+	tub-Gal80ts; VT30559 > UAS-HAD1 RNAi HMC05280	+/UAS-HAD1 RNAi HMC05280
	61	38	25
	47	26	19
	58	17	51
	42	36	43
	44	34	34
	42	30	43
	41	48	46
	14	42	33
	46	17	50
	22	21	5
	40	20	21
	30	42	51
	34	20	22
	36	29
	21

## Sheet: Ext Fig. 1f
	5x massed			5x spaced
	+/yw	+/HAD1nl		+/yw	+/HAD1nl
	44	-3		35	39
	10	-4		27	60
	19	9		23	27
	56	7		38	-21
	36	26		-6	44
	17	-3		29	37
	27	24		5	40
	43	12		44	41
	36	25		24	28
	22	3		53	21
	1	21		15	32
	53	29		17	41
				14	4
				22	34
				29	42
				37	57
