# Supplementary material for: Neuronal fatty acid oxidation fuels memory after intensive learning in Drosophila
Source: Nat Metab. 2025 Dec 10;7(12):2438–50. doi: 10.1038/s42255-025-01416-5 (PMC12727536; doi:10.1038/s42255-025-01416-5)
Supplement: Supplementary file 8 — Numerical source data. [file 42255_2025_1416_MOESM8_ESM.xlsx]

## Sheet: Ext Fig. 2a
			tub-Gal80ts;VT30559 > UAS-AT103NL		tub-Gal80ts;VT30559 > UAS-AT103RKL
		time (s)	mean	S.E.M	mean	S.E.M
		-45	124.435	8.72794	2.32432	1.28084
		-44.5	124.919	8.62551	2.10721	1.06373
		-44	125.277	8.88155	1.29199	0.0330656
		-43.5	124.278	9.4044	-0.771553	2.03048
		-43	124.302	9.29878	0.993296	0.265628
		-42.5	124.661	9.10378	0.993296	0.265628
		-42	126.225	8.98886	0.822238	0.436685
		-41.5	125.929	9.23811	0.0920703	0.293483
		-41	126.824	9.55527	1.63291	1.24736
		-40.5	127.25	8.89939	2.45754	0.422724
		-40	127.815	9.27938	2.39983	0.359687
		-39.5	123.909	8.61852	2.39983	0.359687
		-39	124.051	9.688	2.32271	0.282569
		-38.5	125.961	10.0115	1.96344	0.525063
		-38	125.272	10.0461	0.558953	0.879429
		-37.5	125.047	9.76526	0.735359	0.333028
		-37	125.899	9.39569	0.735359	0.333028
		-36.5	125.236	8.93986	-0.127193	0.529524
		-36	124.908	8.80355	0.296642	1.15628
		-35.5	124.38	8.82201	-0.171776	1.6247
		-35	125.387	8.99508	-0.521886	0.337751
		-34.5	124.823	9.08674	-2.49473	1.6351
		-34	125.034	9.32859	-1.28666	2.00305
		-33.5	127.399	9.7386	-1.14862	2.14109
		-33	129.959	11.0382	1.4298	0.437331
		-32.5	129.741	10.5946	-0.157129	1.1496
		-32	128.245	10.5344	-0.295172	1.01156
		-31.5	123.149	9.14114	-1.16081	1.75562
		-31	122.832	8.82732	-1.53529	2.1301
		-30.5	122.255	8.70118	-3.20415	3.78244
		-30	122.803	8.59813	-3.20415	3.78244
		-29.5	123.282	9.75772	-2.03627	2.81435
		-29	123.468	9.73639	-0.971908	2.01235
		-28.5	123.165	9.09416	0.122891	0.65519
		-28	124.237	9.72088	0.726124	0.0519578
		-27.5	126.511	9.51353	0.617634	0.544686
		-27	125.417	9.40007	0.373557	0.300609
		-26.5	125.526	9.19306	0.252908	0.244913
		-26	125.64	9.38301	-2.81616	2.78069
		-25.5	126.196	9.23234	-0.933665	0.898201
		-25	124.871	9.22444	-3.07444	2.52241
		-24.5	124.003	8.0486	-2.68095	1.13026
		-24	123.987	8.84181	-0.983629	0.431607
		-23.5	125.096	8.5928	-0.124441	0.39706
		-23	125.136	8.98036	-0.124441	0.39706
		-22.5	124.242	8.66596	1.34429	1.07167
		-22	123.723	8.56526	1.71172	1.4391
		-21.5	124.049	8.55549	1.31497	2.40488
		-21	123.315	8.94174	1.11003	2.19994
		-20.5	121.226	8.28304	1.43469	2.52459
		-20	124.845	9.24202	1.39716	2.07107
		-19.5	125.672	9.13339	0.321345	0.995252
		-19	126.413	9.14309	0.154197	0.828104
		-18.5	129.195	9.76738	-0.350443	1.33274
		-18	129.352	9.73272	-2.78652	1.10333
		-17.5	127.583	8.98519	-2.78652	1.10333
		-17	127.036	9.14183	-2.02074	1.86911
		-16.5	126.389	8.8923	-0.886341	3.0035
		-16	126.955	8.77796	0.784816	1.33235
		-15.5	125.013	8.40442	3.83578	1.71861
		-15	126.47	9.10368	3.94554	1.94936
		-14.5	126.007	9.52227	2.55023	4.16081
		-14	125.955	9.90944	1.42338	3.03395
		-13.5	125.506	9.71469	3.74229	2.96875
		-13	125.631	9.61731	4.80818	4.03464
		-12.5	123.874	9.43931	3.25525	2.48172
		-12	123.541	9.095	2.65746	1.75463
		-11.5	125.16	9.27109	3.12294	1.31187
		-11	125.292	9.29248	3.19082	0.570522
		-10.5	123.858	9.04319	2.97444	0.175111
		-10	123.367	9.13208	1.61562	1.53393
		-9.5	125.186	9.58397	2.32499	0.824563
		-9	122.445	7.96929	1.85209	0.436617
		-8.5	121.603	8.56403	2.34763	0.0589193
		-8	121.014	8.24386	2.30515	0.0164411
		-7.5	121.104	8.26458	2.57516	0.168875
		-7	123.332	9.50311	3.02542	0.0322056
		-6.5	123.082	9.61451	3.07531	0.0176773
		-6	122.32	9.91081	3.31451	0.256879
		-5.5	123.315	9.5616	4.61061	1.03923
		-5	121.586	8.78395	3.97129	1.42747
		-4.5	123.473	8.52924	5.35941	2.81559
		-4	123.358	8.51858	2.20134	1.40199
		-3.5	122.993	8.8635	4.84128	0.22329
		-3	122.852	9.39774	4.9934	0.375406
		-2.5	123.305	9.66821	4.9934	0.375406
		-2	123.731	9.88434	4.26126	0.562867
		-1.5	123.81	9.91024	3.95315	0.870974
		-1	124.499	10.0132	4.10747	0.212867
		-0.5	123.566	9.66236	2.8853	0.045202
	NaAz application	0	122.647	9.5836	-1.39637	4.32687
		0.5	122.222	9.50737	0.29755	2.63295
		1	122.104	9.50094	-0.674184	3.60468
		1.5	120.392	9.1296	-0.674184	3.60468
		2	121.853	9.22527	-1.04361	3.20132
		2.5	122.887	9.51881	-1.04361	3.20132
		3	121.866	9.24966	-1.85437	2.39055
		3.5	123.309	10.006	0.497213	1.6605
		4	124.066	9.8632	-0.513588	2.6713
		4.5	125.024	10.4875	-0.569542	1.23112
		5	124.893	10.709	0.0754367	0.586137
		5.5	124.748	9.8219	1.06457	0.561872
		6	123.509	9.43173	1.80436	0.177913
		6.5	122.067	8.74871	1.80436	0.177913
		7	122.846	8.75377	2.57622	0.949778
		7.5	120.549	8.93383	3.14505	2.80424
		8	121.588	9.77937	3.1053	2.76448
		8.5	121.958	9.80236	2.34553	2.00472
		9	121.865	9.74386	2.85447	1.49578
		9.5	121.678	9.37088	2.70411	1.34542
		10	121.699	9.26885	2.72346	0.299767
		10.5	120.723	8.70646	1.02612	0.332565
		11	122.315	9.4336	0.246895	2.1768
		11.5	119.072	8.65634	1.16019	2.35024
		12	118.028	8.88377	2.535	0.975432
		12.5	118.543	8.80437	2.09388	0.619747
		13	118.587	8.95825	2.95892	0.551514
		13.5	116.582	9.1021	4.02717	1.31355
		14	116.269	9.15697	4.02717	1.31355
		14.5	114.254	9.12333	1.37514	0.315686
		15	112.843	8.78275	2.26102	1.43127
		15.5	111.999	8.66252	0.211857	1.47897
		16	109.488	8.35156	1.01937	2.28648
		16.5	108.549	10.2726	0.662395	2.64346
		17	107.065	9.44077	1.93298	2.85396
		17.5	106.491	10.3553	1.74772	1.55814
		18	103.95	9.54804	3.24231	0.0635386
		18.5	103.407	8.91425	4.7487	0.0382287
		19	102.62	9.12588	5.53054	0.206299
		19.5	102.189	10.0178	2.9816	1.42802
		20	100.344	9.61165	3.25902	2.00796
		20.5	100.531	9.24008	3.71523	2.46418
		21	98.018	9.40053	2.98261	2.00984
		21.5	96.9187	9.14163	-1.48034	1.6876
		22	96.4959	8.84611	1.42298	1.21572
		22.5	94.421	8.35416	-1.48034	1.6876
		23	92.6413	7.96684	-1.42272	2.39549
		23.5	90.3828	7.74467	-1.22697	2.64435
		24	89.312	8.27435	0.978421	0.539491
		24.5	85.9906	7.44123	1.94447	0.426557
		25	85.9454	7.40799	1.94447	0.426557
		25.5	85.899	7.45503	0.0490792	1.3683
		26	83.7318	7.60207	-0.451499	1.55722
		26.5	83.3882	7.8436	-0.515942	1.54651
		27	81.8237	8.62007	-2.2444	3.35012
		27.5	81.5439	8.26984	-0.478365	1.58408
		28	78.4062	7.46634	-0.451499	1.55722
		28.5	76.7381	7.51681	-0.653754	0.969059
		29	75.4157	8.12208	1.10076	0.202878
		29.5	75.2354	8.29283	0.656324	0.288125
		30	74.6521	8.10284	-0.913832	1.22914
		30.5	73.1935	7.56165	0.633038	0.264839
		31	69.6656	7.58795	0.656324	0.288125
		31.5	67.0936	8.02656	3.49235	3.12415
		32	62.2068	7.33901	3.40292	3.21357
		32.5	61.404	7.40937	3.83862	2.77787
		33	61.472	7.36278	2.59231	1.53155
		33.5	60.1989	7.54191	3.47646	0.584367
		34	58.9035	7.15335	0.616265	1.05171
		34.5	57.0946	7.00785	1.4903	1.92575
		35	57.4163	6.7675	1.5529	1.98835
		35.5	55.3222	6.66463	3.15697	0.259076
		36	53.8097	6.44528	1.22933	2.31192
		36.5	50.5452	7.99295	1.60866	2.46328
		37	50.5494	6.76643	1.20002	2.34124
		37.5	49.4781	6.81293	1.10635	2.24758
		38	48.2123	6.3597	0.68894	2.66499
		38.5	47.5976	6.6459	0.417497	2.93643
		39	46.1161	6.31752	-2.23915	5.44482
		39.5	45.7944	6.22389	-2.16502	5.51895
		40	45.2828	6.10078	1.54732	2.00846
		40.5	44.9636	5.80442	1.86919	1.99177
		41	42.195	6.15235	2.26096	1.29481
		41.5	40.063	5.85709	3.71073	0.15023
		42	38.7824	6.11344	3.18557	0.675386
		42.5	37.4023	6.0545	1.47697	0.796191
		43	37.3381	6.02741	2.23971	0.270475
		43.5	37.4722	5.82497	2.41757	0.448329
		44	37.0162	5.18079	0.988028	0.98121
		44.5	35.6579	5.12673	2.15253	0.183295
		45	34.9666	4.76756	2.00666	0.582416
		45.5	33.6309	4.60473	1.56643	1.55961
		46	32.4458	4.37642	2.00666	0.582416
		46.5	32.2209	4.42817	1.01406	0.223338
		47	29.9353	4.20392	1.54854	0.505807
		47.5	30.9931	4.4616	1.88979	0.164559
		48	29.6679	4.43147	-0.241628	1.26712
		48.5	30.2372	4.22806	-0.150556	1.88499
		49	27.6826	4.47382	-0.456212	2.51056
		49.5	27.6182	4.96171	0.839338	1.90211
		50	25.4841	4.82367	0.335829	1.3986
		50.5	24.5768	4.60869	0.847327	1.29669
		51	24.7414	4.39951	0.712389	1.43163
		51.5	24.4496	4.29021	0.984176	0.119753
		52	23.4761	3.70325	0.579902	0.524026
		52.5	21.997	3.61741	-0.635325	2.14486
		53	22.3542	3.55301	-0.565473	2.07501
		53.5	21.6045	3.29033	1.37025	0.139282
		54	21.0733	3.31605	1.37025	0.139282
		54.5	19.4857	3.72676	1.42059	0.510968
		55	18.2523	3.83596	2.29247	1.98895
		55.5	18.3408	3.6425	1.9251	1.62157
		56	18.1466	3.93334	1.01117	0.175631
		56.5	18.2021	3.73067	-1.44118	2.27672
		57	17.2424	3.543	-0.437645	3.28025
		57.5	17.0244	3.78135	0.0726013	2.77001
		58	17.0941	3.98723	2.49351	0.349094
		58.5	16.3584	3.82699	2.22476	0.0803441
		59	14.9106	3.32733	1.26711	0.877305
		59.5	14.6188	3.47698	0.652491	0.262682
		60	15.026	3.20367	-0.0413661	0.424951
		60.5	13.3083	3.32556	-0.464606	0.00171065
		61	12.6255	3.46426	-0.727244	0.260927
		61.5	12.0999	3.0905	-1.37416	0.612683
		62	11.7736	2.69377	-2.10631	0.932339
		62.5	11.4738	2.9657	-3.09333	2.21811
		63	10.31	2.86057	-3.09333	2.21811
		63.5	10.157	2.88921	-1.70023	0.938748
		64	9.64714	2.86338	-1.43537	1.095
		64.5	10.4806	3.00769	-1.68769	1.57493
		65	9.99694	2.59786	-0.738354	0.625587
		65.5	9.93567	2.43162	-0.611385	0.271011
		66	9.30528	2.73489	0.348093	0.688467
		66.5	9.29535	2.6783	0.495738	0.540823
		67	7.28955	2.02835	-0.868743	0.495198
		67.5	7.62143	2.20482	-0.851149	0.477604
		68	7.72866	1.96045	-2.3543	2.30922
		68.5	7.89685	1.27061	-2.72724	1.93628
		69	7.46298	1.2613	-1.41472	0.623765
		69.5	7.53219	1.32633	0.609918	0.43385
		70	7.26884	1.54215	1.01464	0.0291263
		70.5	7.30424	1.72954	0.414899	1.58598
		71	6.64511	1.40904	1.91651	0.872743
		71.5	5.82145	1.43958	0.130958	1.90908
		72	5.71808	1.38205	-0.164835	1.61329
		72.5	5.68367	1.40266	-1.30446	0.192502
		73	4.82808	1.64149	-1.29794	0.185976
		73.5	4.12955	1.65171	-0.79765	0.389821
		74	5.05121	1.57457	-0.79765	0.389821
		74.5	4.6524	1.50658	-0.79765	0.389821
		75	4.17374	1.40466	0.373567	1.95417
		75.5	5.14	1.21615	-1.45075	0.355257
		76	5.71289	1.31654	-1.47939	0.32662
		76.5	5.5158	1.41733	-0.971174	0.181594
		77	5.39941	1.44704	-1.58383	0.794253
		77.5	4.8829	1.30028	-1.69963	0.910053
		78	5.40008	1.47532	-0.641988	0.147593
		78.5	4.53948	1.35831	0.894168	2.03373
		79	3.78295	0.926451	1.32646	2.46603
		79.5	4.55744	0.998809	2.06151	4.1225
		80	3.99887	1.04002	2.4989	3.68511
		80.5	3.14115	0.659021	2.0514	3.19096
		81	3.20677	0.722174	3.08728	4.2735
		81.5	3.44029	0.76765	2.99435	4.18056
		82	2.68827	0.707097	2.55846	2.95722
		82.5	3.3365	0.660887	2.24172	2.60014
		83	3.43213	0.611367	2.22155	2.62031
		83.5	4.37056	0.875756	0.979309	1.37807
		84	4.59572	0.857721	0.191395	1.03473
		84.5	4.68151	0.996569	1.18087	2.14212
		85	3.44176	1.03632	1.7465	2.70775
		85.5	2.53761	0.974116	-0.0101465	0.833189
		86	2.54449	0.897653	-0.671223	0.172112
		86.5	2.33627	0.491379	-0.280647	0.0429311
		87	2.27574	0.80425	-0.976814	0.653236
		87.5	3.93828	1.00011	-1.90723	0.0526222
		88	2.91842	1.17177	-0.384898	1.61953
		88.5	2.51114	0.99496	-0.0428495	1.917
		89	2.30974	0.951527	-0.372763	1.58709
		89.5	2.83227	0.989113	-0.989936	0.607674
		90	1.08734	1.32588	-2.21938	0.621775
		90.5	1.73453	0.890322	-3.33437	1.73676
		91	1.3254	0.849983	-3.33437	1.73676
		91.5	2.01165	1.05634	-2.74163	0.310342
		92	1.24157	1.0801	-0.799506	2.25246
		92.5	2.71737	1.19925	-0.728612	2.18157
		93	3.37905	1.36305	-1.39391	1.47306
		93.5	2.74875	1.29411	-3.45888	0.591913
		94	1.80743	1.16829	-3.45888	0.591913
		94.5	1.47458	0.363136	-3.46817	1.83707
		95	1.58542	1.11228	-4.08611	1.21914
		95.5	1.19413	1.25745	-2.51551	0.884412
		96	2.3021	1.17378	-3.41155	1.78045
		96.5	2.36148	1.48824	-3.28725	1.90475
		97	2.11245	1.27914	-1.95264	0.570136
		97.5	1.33172	0.748911	-1.89301	0.629768
		98	1.20508	0.687206	-2.05506	0.791821
		98.5	2.05306	1.15131	-3.7705	2.21746
		99	2.46988	1.37016	-3.7705	2.21746
		99.5	1.15116	0.965932	-3.62794	2.0749
		100	-0.24246	0.811618	-4.81516	1.03635
		100.5	0.135203	0.971721	-3.69713	2.1441
		101	0.777236	1.08736	-1.3212	0.449868
		101.5	1.731	0.784114	-2.35803	0.586957
		102	1.49722	0.788428	-2.00709	0.236023
		102.5	1.67374	0.614584	0.230374	1.82602
		103	1.28311	0.812274	-1.22069	0.421881
		103.5	0.155985	1.39966	0.976638	2.61921
		104	-0.0600816	1.64138	0.936438	2.92509
		104.5	0.475875	0.711884	3.8287	5.81736
		105	0.581132	0.680794	3.55202	5.54067
		105.5	0.207118	0.440604	3.40791	5.43373
		106	1.29113	1.46314	-1.11037	1.75607
		106.5	0.898173	1.6398	-3.38475	0.0103695
		107	1.15586	0.800361	-3.38475	0.0103695
		107.5	0.820426	0.627764	-3.38475	0.0103695
		108	0.49996	0.344848	-0.624225	3.45261
		108.5	1.09603	0.651207	0.619981	4.0151
		109	0.920603	0.603028	0.279125	4.35596
		109.5	0.254872	1.45236	-0.0218968	4.65698
		110	0.296104	1.72637	-0.0218968	4.65698
		110.5	3.13325	1.22614	0.403457	2.68179
		111	1.80924	1.38613	-1.5344	0.743935
		111.5	-0.863578	1.07509	-2.16837	0.109964
		112	1.54144	1.23969	-2.5335	0.255167
		112.5	1.08507	1.09427	-3.26749	0.989163
		113	0.757964	0.574607	-2.70661	1.48919
		113.5	1.15545	0.614932	-2.42988	1.21246
		114	2.00606	0.818236	-1.14382	0.0736088
		114.5	0.952556	1.0268	1.88935	3.10678
		115	0.231668	1.10586	2.20264	2.79349
		115.5	0.6369	1.11369	3.40498	3.36702
		116	1.34795	1.25745	1.35026	3.64587
		116.5	1.43496	1.65563	0.950599	3.24621
		117	0.947027	1.61003	-0.3551	0.357214
		117.5	0.243833	0.732348	0.066058	2.36167
		118	-1.07927	0.804358	0.0426941	2.33831
		118.5	-0.0585296	0.928371	-0.0239036	2.40491
		119	0.109918	0.797853	-1.31873	0.972511
		119.5	0.515302	0.810374	-0.838601	1.59021
		120	-0.176577	0.46048	-0.937379	1.49143
		120.5	1.1409	1.21076	-1.31649	1.36627
		121	1.84735	1.35293	-3.0442	0.361442
		121.5	1.30319	1.11599	-2.89822	0.00314283
		122	0.99801	1.06799	-2.13271	0.762369
		122.5	0.442715	1.58297	-1.68358	1.2115
		123	0.558696	0.841908	-0.499466	0.6322
		123.5	0.365849	1.03273	0.462358	1.59402
		124	0.192536	0.739399	0.159948	1.29161
		124.5	0.205914	0.816758	-1.26029	1.68626
		125	1.34537	0.74697	-1.49505	1.4515
		125.5	0.995259	1.03641	-2.41427	0.532279
		126	0.764909	0.556153	-4.14391	1.19736
		126.5	-0.12348	1.17417	-3.74865	1.59261
		127	-0.338367	1.10584	-3.74865	1.59261
		127.5	0.561283	0.577496	-2.75694	0.600898
		128	0.091196	0.696492	-2.76662	0.0297828
		128.5	-0.778979	0.715275	-2.76662	0.0297828
		129	1.49914	1.11995	-2.98447	0.188065
		129.5	0.961451	1.74271	-2.25225	0.920283
		130	1.41066	1.47529	-1.79258	0.460618
		130.5	1.38509	1.11277	-1.96756	1.93759
		131	1.75392	0.948338	-0.729593	1.40375
		131.5	0.525079	1.29092	-1.4563	2.13046
		132	-0.0991611	1.02132	-2.95605	2.27479
		132.5	-1.60008	1.40889	-2.10555	2.77971
		133	-1.38981	1.33198	-0.0306737	0.812206
		133.5	-1.20139	1.09214	-0.487806	0.193453
		134	-0.885077	0.849412	0.581216	1.40287
		134.5	0.643906	1.00714	1.5875	0.80597
		135	1.40586	0.763864	0.709019	1.53068
		135.5	-0.806603	0.425515	-0.0606734	0.760984
		136	0.120723	0.579766	0.357292	2.31459
		136.5	0.233558	0.603357	0.243874	0.791954
		137	-0.0272863	0.968466	1.10185	1.64993
		137.5	-0.0872209	1.00575	0.243874	0.791954
		138	0.0866165	1.03404	0.873187	1.46875
		138.5	0.103897	0.985636	0.896929	1.44501
		139	-0.106996	1.30953	0.593404	1.18897
		139.5	0.777683	1.19012	-0.0336853	1.81606
		140	0.77899	1.11406	1.24772	3.09746
		140.5	-0.321843	1.03572	3.48012	4.45064
		141	-0.459275	1.2271	1.24405	3.10113
		141.5	-0.666749	1.22559	1.12561	2.09613
		142	-1.04911	0.897602	0.468996	1.43952
		142.5	-0.665411	0.577657	0.776521	1.74704
		143	1.08848	0.892674	0.0641394	1.54822
		143.5	0.87614	0.828143	2.33955	2.27509
		144	-0.14441	1.19881	1.10968	2.59376
		144.5	-0.0311132	0.60562	1.89716	1.5356
		145	1.25675	1.0265	0.914431	2.17849
		145.5	0.497636	1.29436	1.03955	1.2425
		146	0.771848	1.41072	0.999313	1.20226
		146.5	0.507298	1.06509	-0.532041	0.329096
		147	0.158766	1.07169	0.782279	1.06917
		147.5	0.440401	0.903357	0.460357	0.747245
		148	0.627955	0.659292	-0.0153311	0.271557
		148.5	1.10186	0.902637	-1.09638	0.809488
		149	1.09411	0.751318	-2.03377	1.37462
		149.5	1.77001	1.0534	-1.95162	2.10263
		150	0.885269	0.51382	-1.49949	2.55476
		150.5	-0.177795	0.534808	0.0789244	0.976349
		151	0.354854	1.09813	0.648764	1.17305
		151.5	0.0781912	1.15558	1.26053	0.56128
		152	0.490438	0.705373	4.0595	2.88245
		152.5	1.61871	1.25317	3.41721	2.24016
		153	1.7861	1.0503	3.58016	2.40311
		153.5	0.107514	0.745574	3.04095	2.94231
		154	1.1807	1.28316	0.774267	0.675627
		154.5	2.40781	1.17159	0.448265	0.77101
		155	1.08928	1.13283	0.617961	0.940706

## Sheet: Ext Fig. 2b
		tub-Gal80ts;VT30559> UAS-AT103NL
		timetraces
		5xmassed Unpaired		5xmassed Paired
	time (s)	Mean	S.E.M	Mean	S.E.M
	-45	143.861	10.0319	141.229	8.36387
	-44.5	143.303	9.92684	141.744	8.40887
	-44	143.265	9.68577	143.803	9.25427
	-43.5	142.585	9.62062	141.274	8.50726
	-43	141.209	9.57652	140.836	8.36416
	-42.5	143.588	9.94594	141.003	8.54184
	-42	143.475	9.97761	140.854	8.72994
	-41.5	143.334	10.1279	140.371	8.6373
	-41	143.768	10.0998	141.082	8.68798
	-40.5	142.704	10.111	140.935	8.50701
	-40	144.566	10.1977	140.864	8.48307
	-39.5	144.841	10.5375	141.658	8.5526
	-39	145.649	10.6697	141.468	8.64194
	-38.5	145.775	10.8006	143.274	9.25177
	-38	147.283	10.6302	141.827	8.81947
	-37.5	146.62	10.447	141.365	8.92066
	-37	146.569	9.96585	141.266	8.94916
	-36.5	145.334	10.1103	140.124	8.3923
	-36	146.935	10.2277	141.407	9.01095
	-35.5	145.585	10.0586	140.388	8.90799
	-35	144.093	10.1142	140.292	8.63554
	-34.5	144.116	10.181	141.423	8.6688
	-34	145.732	10.4754	140.938	8.52869
	-33.5	144.276	10.4541	140.061	8.30064
	-33	142.656	10.0666	138.648	7.96208
	-32.5	142.707	9.97983	137.691	8.27225
	-32	141.912	9.88579	138.13	8.31179
	-31.5	142.499	10.2503	137.738	8.3861
	-31	142.309	10.1267	138.263	8.35127
	-30.5	142.386	9.98817	141.524	8.82819
	-30	142.983	9.90549	140.714	8.31886
	-29.5	143.23	9.90346	140.485	8.32633
	-29	145.5	10.4016	140.12	8.51853
	-28.5	145.405	10.3048	140.224	8.36185
	-28	145.329	10.3884	140.696	8.71735
	-27.5	144.455	10.2406	141.1	8.74837
	-27	144.017	10.3505	141.092	8.91137
	-26.5	142.112	10.1805	142.079	8.85885
	-26	141.627	10.4336	140.737	8.69142
	-25.5	140.539	9.96079	141.135	8.7073
	-25	141.372	10.1731	141.344	8.54459
	-24.5	143.081	10.6053	140.054	8.47598
	-24	144.058	10.6752	140.472	8.51105
	-23.5	143.584	10.7331	141.146	8.5224
	-23	144.977	10.9363	140.712	8.46766
	-22.5	142.459	10.4826	141.464	8.63112
	-22	144.859	10.7472	141.869	8.60182
	-21.5	145.215	10.7767	141.961	8.81581
	-21	143.445	10.1926	140.69	8.63965
	-20.5	143.127	9.99267	141.161	8.64739
	-20	143.478	10.2501	141.572	8.63315
	-19.5	142.716	10.1327	140.245	8.29227
	-19	142.501	10.3744	140.573	8.35104
	-18.5	142.482	10.3794	142.426	8.71035
	-18	143.919	10.7397	142.476	8.80288
	-17.5	144.139	10.5579	142.755	8.83355
	-17	144.486	10.8016	143.037	9.21559
	-16.5	142.678	10.105	143.171	9.29384
	-16	145.481	10.6099	141.518	8.72434
	-15.5	142.433	10.3158	140.019	8.53007
	-15	142.854	10.2999	140.097	8.37571
	-14.5	142.888	9.97404	140.496	8.53
	-14	142.721	9.85595	140.001	8.62971
	-13.5	143.416	9.97436	139.726	8.58591
	-13	141.066	9.38382	140.427	8.58599
	-12.5	141.483	9.7049	140.718	8.74743
	-12	140.624	9.60941	140.779	8.78321
	-11.5	139.646	9.15192	140.631	8.77354
	-11	140.282	9.06134	143.088	9.05965
	-10.5	139.404	9.16361	143.502	9.08326
	-10	143.666	9.80627	142.213	9.03687
	-9.5	141.252	9.67405	142.796	9.19075
	-9	142.781	10.1252	142.363	9.11811
	-8.5	142.427	10.462	141.427	8.94427
	-8	144.724	10.5578	140.817	9.16574
	-7.5	141.321	9.92943	140.285	9.1149
	-7	140.784	9.8364	140.94	9.11896
	-6.5	139.611	9.38164	141.107	9.22369
	-6	139.813	9.47738	141.326	9.12112
	-5.5	140.788	9.52227	142.476	8.99139
	-5	140.455	9.59629	143.532	9.41797
	-4.5	140.505	9.57	142.293	9.31799
	-4	141.126	9.69175	141.959	9.22152
	-3.5	139.949	9.43795	141.638	9.20246
	-3	139.758	9.63834	141.379	9.07867
	-2.5	141.388	10.0383	139.752	8.64603
	-2	143.657	10.5021	140.742	8.68802
	-1.5	144.167	10.3548	142.061	9.02648
	-1	144.091	10.6541	138.469	9.17035
	-0.5	144.999	10.2608	140.379	9.7641
NaAz application	0	140.453	8.96405	139.661	9.51358
	0.5	141.385	8.75293	141.747	8.92784
	1	138.906	8.17386	140.565	8.75457
	1.5	140.269	8.3991	141.344	8.50451
	2	139.701	8.18796	139.271	8.06099
	2.5	139.895	8.43599	138.572	8.62715
	3	139.156	8.29834	137.987	8.5461
	3.5	139.501	8.33634	138.386	8.69859
	4	141.344	8.77695	136.797	8.57639
	4.5	141.431	8.99429	137.124	8.82526
	5	142.069	8.84462	137.603	9.13694
	5.5	142.4	8.87833	136.858	8.78539
	6	143.913	9.35972	138.209	8.85755
	6.5	141.131	9.20382	138.4	9.19364
	7	139.161	8.43672	138.58	9.13955
	7.5	138.042	8.45664	137.016	8.92761
	8	138.496	8.35827	136.428	9.07885
	8.5	136.242	8.19183	135.109	8.7934
	9	137.533	8.03008	133.92	9.05306
	9.5	136.971	8.33113	134.617	9.30299
	10	136.505	8.18135	133.578	9.14603
	10.5	135.718	7.95048	134.51	9.47928
	11	135.025	8.00984	133.423	9.85986
	11.5	136.085	8.19876	133.269	9.93602
	12	135.093	8.48803	130.602	9.8361
	12.5	134.579	8.48604	131.065	10.0401
	13	134.214	9.04121	130.007	10.1375
	13.5	134.341	9.34247	128.874	10.1093
	14	132.923	9.38963	127.764	10.0993
	14.5	130.245	9.2978	127.157	10.3337
	15	128.408	9.12984	125.826	10.4568
	15.5	128.198	9.1567	125.266	10.598
	16	126.213	8.95838	123.659	10.6233
	16.5	126.519	8.71379	122.41	10.7618
	17	128.704	9.21875	121.568	10.7595
	17.5	128.212	9.29071	121.361	10.5774
	18	126.833	9.42132	119.734	10.5874
	18.5	127.887	10.2401	117.866	10.541
	19	126.074	10.0105	115.091	10.7123
	19.5	123.008	9.72825	113.196	10.7557
	20	121.805	9.88889	112.227	10.9158
	20.5	121.278	9.79733	112.591	11.1905
	21	118.053	9.72191	110.952	11.4569
	21.5	116.909	9.56544	109.921	11.3935
	22	116.202	9.46656	108.657	11.7031
	22.5	113.66	9.08913	107.28	11.505
	23	112.851	9.21402	105.253	11.1313
	23.5	111.438	9.18215	102.807	10.3025
	24	111.453	9.34724	103.732	11.6558
	24.5	109.991	9.44178	101.892	11.8278
	25	108.241	9.28499	100.11	11.8541
	25.5	107.6	9.24045	99.1385	11.8449
	26	106.354	9.29711	98.203	11.924
	26.5	105.781	9.55611	96.742	11.4893
	27	104.947	9.73678	93.7018	11.7076
	27.5	104.552	9.60808	92.7195	11.3262
	28	104.183	9.68708	92.3823	11.6132
	28.5	102.462	9.59231	90.2029	11.8828
	29	101.729	9.58923	89.9494	11.9193
	29.5	100.644	9.72828	88.3538	11.8778
	30	99.2914	9.83825	86.012	11.7977
	30.5	99.0855	10.0116	85.2228	12.1141
	31	98.3392	9.4376	84.2389	11.7932
	31.5	95.7042	9.457	82.7958	12.0082
	32	95.5678	9.50908	81.4112	11.818
	32.5	94.6201	9.7073	80.1012	11.6903
	33	93.584	9.95014	77.1751	11.2941
	33.5	91.7987	9.91093	76.3556	11.2787
	34	90.2158	9.83663	75.2569	11.1108
	34.5	88.9133	9.97546	74.5077	11.0313
	35	86.486	9.50262	72.8185	10.6607
	35.5	85.3001	9.4202	72.0501	10.8829
	36	84.6307	9.51008	69.3995	10.7018
	36.5	84.4459	9.97245	68.9234	10.7913
	37	83.9972	10.0924	67.5145	10.6785
	37.5	83.8636	10.106	66.994	10.5409
	38	85.0363	10.7323	65.6437	10.3263
	38.5	83.2407	10.5436	64.3416	10.6497
	39	82.4309	10.6004	62.9032	10.3633
	39.5	79.6727	9.64225	61.1097	10.006
	40	77.733	10.3736	59.8905	9.762
	40.5	75.745	10.4133	59.5586	9.57713
	41	75.6967	10.4653	58.972	9.46325
	41.5	74.6158	10.5432	56.7653	9.63178
	42	73.7869	10.4622	55.8932	9.43886
	42.5	73.3226	10.5814	55.5814	9.59165
	43	72.0289	10.338	53.8924	9.51071
	43.5	69.462	9.88256	53.6332	9.97187
	44	67.2495	9.90241	52.8941	10.0004
	44.5	66.6685	10.2078	51.248	10.0833
	45	66.7306	10.0447	49.7372	9.89459
	45.5	66.4801	10.0823	49.0791	9.89307
	46	65.8021	9.98442	48.4296	9.82164
	46.5	64.2149	9.87287	47.0086	9.31516
	47	62.655	9.50588	46.3015	9.22716
	47.5	61.6718	9.86238	45.6583	9.25805
	48	60.2087	9.83055	44.137	8.83453
	48.5	59.5903	9.76695	43.3079	8.82697
	49	59.6543	9.78137	42.2162	7.85796
	49.5	58.5347	9.8707	41.9916	7.77232
	50	57.7213	9.85013	40.8808	7.78958
	50.5	55.8554	9.9192	39.9386	8.11549
	51	55.3524	9.90114	39.4924	7.80972
	51.5	54.3632	9.58708	38.7877	7.77405
	52	54.0757	9.5481	37.1644	7.37116
	52.5	52.8532	9.26488	36.0306	7.09151
	53	53.8819	9.67405	35.4819	6.87874
	53.5	53.2949	9.72753	35.4037	7.14241
	54	53.2473	9.66597	34.3134	7.09264
	54.5	52.2379	9.71502	33.5603	7.03009
	55	50.3171	9.71631	32.8533	6.46547
	55.5	48.9898	9.30789	30.842	6.15702
	56	48.5734	9.33866	30.4017	6.10342
	56.5	46.9643	9.31859	30.7184	5.88826
	57	46.0444	9.13367	29.7739	6.02995
	57.5	45.6393	9.07565	29.939	6.47508
	58	46.9975	8.98933	29.5892	6.89371
	58.5	45.9776	8.82903	28.661	6.79675
	59	45.3453	8.17968	27.7486	6.82141
	59.5	44.5716	7.98003	27.0661	6.70773
	60	44.152	8.11464	25.7143	6.80778
	60.5	43.109	8.12943	25.0402	5.99279
	61	43.1709	8.26093	24.7901	5.95761
	61.5	43.0817	8.16654	24.2106	5.5085
	62	43.1941	8.92805	23.4191	5.62542
	62.5	41.7581	8.3363	23.5213	5.65359
	63	39.5016	7.99963	22.9127	5.62804
	63.5	39.6402	8.1374	21.9562	5.16298
	64	38.6134	8.08223	22.2733	5.95143
	64.5	37.7244	7.89663	21.3053	5.13948
	65	36.7178	7.91054	21.2292	5.08445
	65.5	36.3808	7.9349	20.717	4.99179
	66	34.3705	7.75768	19.3373	4.90336
	66.5	33.5028	7.74329	18.903	4.81915
	67	33.5909	7.71129	18.1318	4.98445
	67.5	33.3655	7.46546	17.5692	4.90463
	68	32.6409	7.38034	17.0534	4.65753
	68.5	31.9131	7.34499	17.824	5.23394
	69	30.5348	6.65328	16.2666	4.98032
	69.5	30.175	6.62621	16.2809	4.75869
	70	29.446	6.51594	16.3331	4.28288
	70.5	29.2216	6.92869	15.0403	4.28142
	71	28.3763	6.30819	15.2317	4.1917
	71.5	29.7793	6.66929	15.1245	4.18215
	72	29.0739	6.82551	15.3404	4.12565
	72.5	27.8309	6.93969	14.2116	4.31154
	73	26.6496	7.04032	14.2473	4.20336
	73.5	27.0084	7.15106	13.7936	4.19331
	74	25.2096	7.1745	13.2542	3.89692
	74.5	25.2001	7.1553	12.2196	3.59267
	75	26.0601	6.9462	11.9497	3.4422
	75.5	25.7225	6.99205	11.0477	3.30739
	76	23.7209	6.94223	10.1452	3.19082
	76.5	23.9532	6.94082	9.40341	2.96494
	77	23.1698	6.93055	9.3326	3.06448
	77.5	21.4761	5.4538	9.09355	3.01218
	78	20.4461	5.55881	9.56099	2.98142
	78.5	20.6511	5.56112	9.64873	3.04657
	79	18.768	5.5286	9.38666	2.96258
	79.5	18.773	6.24607	9.12453	2.98409
	80	18.5888	6.30427	9.03298	3.09602
	80.5	19.1076	6.37825	8.32414	3.14368
	81	18.8734	6.28616	8.34923	3.09946
	81.5	18.7959	6.23479	8.6394	2.99986
	82	18.8351	6.40698	8.44795	3.05642
	82.5	18.8566	6.44742	8.72472	3.0355
	83	17.95	5.61849	8.4672	3.15795
	83.5	17.5024	5.57791	8.11791	3.28437
	84	17.5761	5.80491	7.84965	3.31988
	84.5	16.9359	5.51783	7.08151	3.21012
	85	17.2939	5.69984	6.77417	3.16518
	85.5	16.7547	5.74821	6.47568	2.85632
	86	17.0599	5.81857	5.53863	2.39825
	86.5	16.4853	5.35474	5.91865	2.21361
	87	16.4222	5.49568	5.70878	2.16824
	87.5	15.6836	5.48069	5.43686	1.74088
	88	15.97	5.47435	4.55336	1.96238
	88.5	15.1621	5.43876	4.28019	1.97097
	89	15.0482	5.13928	4.81029	2.52172
	89.5	14.4445	5.19767	4.85567	1.42298
	90	13.543	4.64889	3.6495	1.72884
	90.5	13.992	4.55777	3.00687	1.13278
	91	14.5186	4.54291	3.4831	0.999839
	91.5	13.9864	4.64891	2.6693	1.0126
	92	14.8261	5.1215	2.67536	1.06284
	92.5	15.7469	5.65219	2.18653	0.937528
	93	14.7316	5.18909	3.25425	1.29719
	93.5	14.1671	5.17427	2.50218	1.27212
	94	13.3901	5.20946	2.81465	1.27542
	94.5	11.8765	4.7762	2.31291	1.38083
	95	11.9887	4.72764	2.68954	1.42897
	95.5	11.5222	4.75481	2.64044	1.29595
	96	10.6124	4.29939	2.55392	1.32882
	96.5	10.788	5.028	2.58003	1.64369
	97	11.0828	4.98383	2.15046	1.57297
	97.5	11.1193	4.26721	2.58904	1.24019
	98	11.2835	4.21909	3.06297	1.64951
	98.5	10.873	4.20262	3.10781	1.65132
	99	11.1225	4.16256	3.0347	1.77087
	99.5	10.3195	4.22913	3.26297	1.75748
	100	9.89768	3.93588	2.71981	1.23622
	100.5	9.47096	4.03108	1.70158	1.04023
	101	8.87315	4.51364	1.77502	1.21674
	101.5	9.49494	4.41088	1.18673	0.853757
	102	10.116	4.32119	1.43968	1.28473
	102.5	8.95042	4.42769	2.06726	1.40453
	103	9.72988	4.37516	2.63671	1.23787
	103.5	9.47088	4.39753	1.91513	1.32929
	104	9.14262	4.02402	1.9359	1.31439
	104.5	7.66098	4.11382	2.4056	1.5184
	105	7.81935	3.55744	0.94908	0.598893
	105.5	7.41419	3.57491	2.23468	1.69146
	106	7.21534	3.3066	2.86397	1.71268
	106.5	6.86384	2.99474	2.99402	1.74458
	107	7.59669	2.94242	2.18579	1.80126
	107.5	8.23745	2.88477	1.97612	1.78155
	108	7.8067	2.72885	1.55312	1.74426
	108.5	7.91427	2.74802	0.697294	1.43497
	109	7.51256	3.14123	0.441901	1.24681
	109.5	7.03815	2.90188	0.334693	0.876877
	110	6.55182	2.91752	0.570959	0.925451
	110.5	6.84959	3.2665	1.21137	0.898931
	111	6.71052	3.26647	1.17933	1.09564
	111.5	6.86035	3.04668	1.58983	1.50494
	112	7.04208	3.25181	1.80805	1.50264
	112.5	6.81731	3.27242	1.06961	0.776161
	113	6.01564	3.08724	0.382368	0.63555
	113.5	6.29033	3.2657	0.0478572	0.731085
	114	6.07916	3.28633	0.129661	0.535024
	114.5	6.665	3.23465	-0.166283	0.477024
	115	5.8395	3.25984	0.4877	0.676842
	115.5	5.82038	3.28329	0.2587	0.620076
	116	4.94034	3.31065	0.0556545	0.615334
	116.5	4.42393	2.87163	0.193109	0.638946
	117	4.37412	2.85842	-0.655047	0.626097
	117.5	3.76557	2.7896	-1.10003	0.503387
	118	4.98176	2.49559	-0.942439	0.505233
	118.5	4.98858	2.44356	-0.619812	0.5871
	119	4.49923	2.48406	-0.291276	0.731091
	119.5	4.49382	2.45933	-0.212679	0.871762
	120	3.9092	2.15343	0.395435	1.198
	120.5	4.29913	2.50936	1.21293	1.29572
	121	4.07505	2.1584	1.36548	1.31346
	121.5	4.01083	2.12685	1.55395	1.22518
	122	4.26357	2.40736	1.08572	0.912547
	122.5	4.58335	2.49377	0.763987	0.805889
	123	5.08299	2.55247	0.59686	0.90434
	123.5	5.31379	2.57752	0.357341	0.823704
	124	5.23004	2.42905	0.324865	0.83316
	124.5	5.53883	2.47944	0.322604	0.612035
	125	5.69567	2.60891	0.280751	0.851428
	125.5	5.46001	2.85101	-0.149361	0.7292
	126	5.53328	2.94745	-0.428718	0.802766
	126.5	5.57981	2.92588	-0.510322	0.81546
	127	5.43457	2.9944	-0.415543	0.787028
	127.5	5.09694	3.19192	-0.705579	0.62662
	128	4.41586	2.36811	-1.54039	0.839604
	128.5	3.68232	2.21793	-0.610838	0.900799
	129	3.38397	2.212	-0.582572	0.906888
	129.5	3.37091	2.17371	-0.0550573	1.09712
	130	3.47392	2.12258	0.642466	0.593009
	130.5	3.11132	1.78608	-0.15158	0.460075
	131	3.93119	1.79007	-0.317829	0.368475
	131.5	3.61334	1.86028	-0.836392	0.270956
	132	3.99972	1.91543	-0.696937	0.529763
	132.5	4.39322	1.9265	0.668805	1.30167
	133	4.30127	1.71684	0.759699	1.14013
	133.5	3.90777	1.71232	1.01278	1.26237
	134	2.57522	1.42162	1.09914	1.30627
	134.5	2.66475	1.24771	1.48815	1.15793
	135	2.4401	1.28138	1.23306	0.778487
	135.5	1.92753	1.21564	0.574548	0.95406
	136	1.93547	1.46526	1.95166	1.07453
	136.5	2.20271	1.70339	0.423274	0.848133
	137	1.6598	1.82035	0.380972	1.05149
	137.5	0.589117	1.58355	-0.975109	0.801175
	138	1.08823	1.53762	-0.0122393	0.460689
	138.5	0.751591	1.25349	-0.230821	0.834729
	139	-0.12721	1.14077	-0.69255	0.665258
	139.5	0.164894	1.27954	-0.278318	0.917596
	140	0.651526	1.27322	0.339749	0.761086
	140.5	1.24708	1.20466	-0.206925	0.460341
	141	1.06488	1.18293	0.437306	0.449621
	141.5	1.81482	1.50909	0.288698	0.770267
	142	0.780891	1.4135	0.47585	0.861887
	142.5	1.2306	1.32981	0.12895	0.965417
	143	1.46215	1.30757	0.786571	0.797599
	143.5	0.862948	1.30252	0.110891	0.745432
	144	1.45412	1.28659	0.764913	1.2747
	144.5	1.64208	1.43411	0.303069	0.841122
	145	0.615819	1.18557	0.25947	0.887299
	145.5	1.5393	1.53099	-0.431709	0.699987
	146	1.70496	1.53469	-0.060217	0.825584
	146.5	1.75906	1.23424	-0.623172	0.759351
	147	2.01193	1.13379	-1.51184	0.468965
	147.5	2.33249	1.17188	-1.3128	0.484634
	148	1.31887	1.00724	-0.174663	0.833486
	148.5	1.93453	1.53656	0.222012	1.33555
	149	1.8509	1.52548	0.0440232	0.565498
	149.5	1.43679	1.4622	0.449313	0.489814
	150	1.11281	1.61778	0.54069	0.402284
	150.5	1.13209	0.877119	0.198547	0.507039
	151	0.79311	1.09412	-0.382576	0.557927
	151.5	0.56058	1.06635	-0.436796	0.661436
	152	1.61228	0.779104	-0.0203518	0.680167
	152.5	1.34429	0.836632	-0.0670321	0.709783
	153	1.18159	0.831637	0.178922	0.894483
	153.5	1.23153	0.759815	1.75652	0.696291
	154	1.44991	0.897131	1.11262	0.687014
	154.5	2.03561	1.00128	0.959311	0.736182
	155	1.98185	1.01842	0.372076	0.461995

## Sheet: Ext Fig. 2c
	tub-Gal80ts;VT30559> UAS-AT103NL
	5x massed Unpaired
	ATP baseline level (AU, % of lower limit)	slope(s-1)
	150.3	-2.624
	146.6	-2.7097
	122.7	-2.74595
	128.6	-2.5455
	76	-1.9451
	127	-2.35555
	94.5	-1.6961
	161.9	-2.4201
	190.4	-2.59895
	178.4	-2.72615
	169.1	-1.5127
	171.5	-2.0162
	107.7	-2.6632
	98.86	-2.5417
	89.37	-2.3362
	101	-2.4047
	86.65	-2.0237
	112.2	-2.7243
	38.66	-1.8275
	66.03	-2.1476
	68.85	-2.1659
	147.4	-2.0435
	139.3	-2.0032
	144.6	-2.7464
	144.4	-2.613
	134	-2.6898
	133.9	-2.2549
	117.7	-2.2594
	148.5	-2.4552
	194.9	-1.7
	185	-1.8709
	196	-1.9708
	185.6	-2.1157
	178.5	-1.7339
	178.5	-1.6853
	192.6	-1.8975
	189	-2.0368
	127.2	-2.3305
	168.3	-1.6091
	181.3	-1.9251
	173.6	-1.5767
	186.4	-2.3985
	186.5	-1.8368
	162.4	-1.8335
	155.2	-2.0928
	150.1	-1.9122
	169.3	-1.9176
	172.6	-1.7402
	167.5	-1.7787

## Sheet: Ext Fig. 2d
		tub-Gal80ts;VT30559 > UAS-AT103NL; UAS-MTPa HMS00660
		timetraces
		5xmassed Unpaired		5xmassed Paired
	time (s)	Mean	S.E.M	Mean	S.E.M
	-45	118.824	11.7182	121.516	7.84855
	-44.5	118.299	11.7991	123.653	8.23933
	-44	118.594	11.8376	123.146	8.30185
	-43.5	117.825	11.4624	123.442	8.15576
	-43	118.196	11.5824	123.021	8.44616
	-42.5	118.203	11.28	123.043	8.44531
	-42	117.405	11.2046	122.827	8.18616
	-41.5	116.982	11.2986	121.897	8.16926
	-41	118.136	11.8005	121.444	8.02432
	-40.5	117.166	11.4857	122.895	7.75945
	-40	118.66	12.1165	123.561	7.88516
	-39.5	118.032	12.1242	123.088	7.94982
	-39	117.128	11.9593	123.543	7.85674
	-38.5	116.987	12.0581	123.389	7.87327
	-38	117.29	11.8053	123.131	7.88298
	-37.5	116.864	11.6649	121.941	7.59982
	-37	117.423	11.8207	122.36	7.76164
	-36.5	117.912	12.0308	122.766	8.13596
	-36	116.863	11.6908	122.745	8.08897
	-35.5	117.523	11.9593	122.403	8.15531
	-35	116.767	11.9734	122.367	8.36666
	-34.5	115.41	11.8481	122.186	8.02243
	-34	114.938	11.9249	121.383	8.17842
	-33.5	116.732	12.4281	119.795	7.7113
	-33	117.127	12.6125	121.519	8.11945
	-32.5	117.908	12.5327	121.121	7.89899
	-32	118.024	12.5151	121.455	8.06956
	-31.5	117.37	11.7934	121.898	7.9555
	-31	115.468	11.5612	122.537	8.15958
	-30.5	116.281	11.6647	122.448	8.04046
	-30	115.436	11.4514	122.324	8.15426
	-29.5	117.579	12.4901	121.873	7.91375
	-29	117.609	12.5419	122.529	8.14562
	-28.5	118.238	12.7186	122.159	8.08564
	-28	119.551	13.7936	120.888	8.04353
	-27.5	117.454	12.5093	121.753	8.30118
	-27	117.901	12.5801	122.953	8.64089
	-26.5	117.405	12.9747	122.345	8.67706
	-26	118.928	13.1426	120.997	8.24561
	-25.5	118.977	13.1536	121.909	8.23452
	-25	118.991	13.1321	122.477	8.02942
	-24.5	118.573	12.9351	122.189	7.98018
	-24	118.907	12.5258	122.766	7.87855
	-23.5	118.518	12.3606	121.56	7.64369
	-23	117.169	11.8038	121.099	7.67588
	-22.5	115.651	12.0146	120.215	7.6837
	-22	115.446	12.0581	121.066	7.6376
	-21.5	117.322	12.9024	121.016	7.70269
	-21	114.823	11.5745	121.382	7.67848
	-20.5	114.551	11.4396	121	7.56738
	-20	114.762	11.6753	120.99	7.5123
	-19.5	119.176	12.6746	121.869	7.74124
	-19	115.858	11.5746	121.589	7.80829
	-18.5	117.225	12.0881	121.284	7.70712
	-18	116.674	12.1514	121.465	7.72976
	-17.5	116.015	12.0573	121.878	7.85345
	-17	115.247	11.852	121.409	7.7043
	-16.5	116.5	12.0533	121.391	7.69166
	-16	116.818	12.3391	121.958	7.88953
	-15.5	120.009	13.7363	122.429	8.06027
	-15	119.069	13.5116	122.165	7.78813
	-14.5	117.271	13.3023	122.538	7.80291
	-14	118.889	13.7794	122.116	7.78497
	-13.5	119.803	13.9496	121.859	7.50101
	-13	117.658	12.7945	120.787	7.41603
	-12.5	117.737	12.5467	120.33	7.43777
	-12	117.796	12.489	119.657	7.50094
	-11.5	117.823	12.4192	119.917	7.79409
	-11	117.933	12.4343	121.034	7.97128
	-10.5	117.263	12.1855	121.751	8.06272
	-10	117.02	12.3026	122.281	7.96423
	-9.5	116.944	11.9934	123.772	8.12876
	-9	116.959	12.0626	123.412	8.18266
	-8.5	120.146	13.5008	122.138	7.90367
	-8	119.313	13.6306	122.257	7.99406
	-7.5	119.807	13.6876	121.894	7.85752
	-7	119.799	13.6837	122.234	8.18735
	-6.5	118.153	12.8755	120.943	7.88773
	-6	118.37	13.008	120.85	8.10682
	-5.5	117.113	12.8903	121.248	8.26266
	-5	116.427	12.7785	119.817	8.24346
	-4.5	117.332	12.9612	120.83	8.322
	-4	117.619	13.1451	121.172	8.5038
	-3.5	116.918	12.9531	120.941	8.4031
	-3	119.158	13.763	120.339	8.1673
	-2.5	119.234	13.6351	120.387	8.06681
	-2	118.739	13.6565	120.039	7.8781
	-1.5	121.84	13.945	119.374	7.49948
	-1	121.14	13.7933	121.004	7.63516
	-0.5	120.933	13.8002	121.569	7.73288
NaAz application	0	117.085	13.1677	121.621	7.75621
	0.5	117.669	13.367	122.775	7.91907
	1	118.541	13.3204	120.814	7.89766
	1.5	118.864	13.2691	120.319	7.97566
	2	120.284	14.7885	120.155	8.03649
	2.5	118.79	12.8793	119.498	8.14366
	3	118.158	13.0024	119.313	8.21844
	3.5	117.732	13.1765	118.832	8.11886
	4	117.785	13.288	118.189	7.96196
	4.5	116.955	12.7007	117.76	7.93465
	5	116.772	12.762	118.001	8.0737
	5.5	115.54	12.8428	117.567	7.73186
	6	114.685	12.5541	117.696	7.98816
	6.5	114.371	12.6171	117.256	7.7807
	7	113.805	12.5602	116.716	7.69587
	7.5	113.108	12.7552	115.847	7.54472
	8	111.046	12.0116	115.662	7.83013
	8.5	110.369	12.1427	115.216	7.91498
	9	110.423	12.3193	114.377	8.09939
	9.5	110.385	12.5	112.747	8.17705
	10	108.316	12.0719	112.114	8.25876
	10.5	107.517	12.1619	110.064	7.97293
	11	107.977	12.6863	109.846	7.83158
	11.5	107.186	12.4513	108.145	7.83768
	12	107.774	13.0901	107.586	7.86905
	12.5	106.149	13.1419	107.154	7.97664
	13	105.571	13.6694	105.221	7.60183
	13.5	104.387	13.6883	104.453	7.9528
	14	102.788	13.7455	102.621	7.99742
	14.5	102.342	14.0634	102.457	8.2349
	15	101.033	14.2243	101.258	8.02803
	15.5	96.567	12.8196	100.928	8.08194
	16	96.0386	13.0284	99.4993	8.41105
	16.5	94.5697	13.1327	99.009	8.3196
	17	93.9066	13.5144	97.9361	8.34486
	17.5	93.4625	13.4841	94.6318	8.15945
	18	96.1291	14.7866	93.8889	8.20041
	18.5	94.3138	14.7259	91.453	7.84696
	19	93.6095	15.0021	90.5219	7.60965
	19.5	91.4359	14.5554	89.2258	7.81993
	20	89.6964	14.7045	87.9067	8.0657
	20.5	89.1497	14.6248	87.5584	8.23018
	21	88.4238	14.7077	87.7856	8.67049
	21.5	85.9347	14.1383	86.9567	8.77859
	22	86.7066	15.1546	85.249	8.86129
	22.5	84.8898	14.8842	84.2508	9.12219
	23	81.4586	14.6663	82.1672	8.72418
	23.5	81.756	14.9186	80.6944	8.77504
	24	80.7468	15.2349	79.5033	9.04803
	24.5	79.6994	15.3413	77.7575	9.27374
	25	79.7953	15.5136	76.7626	9.41339
	25.5	78.9221	15.6138	75.6232	9.26646
	26	78.3399	15.7161	74.3361	8.83984
	26.5	78.0255	15.8751	73.374	9.08314
	27	77.7021	15.7513	71.067	8.91693
	27.5	75.4706	15.3558	70.1197	9.07708
	28	74.6085	15.9617	69.4509	9.18214
	28.5	72.3896	15.5247	69.0755	9.25829
	29	70.1441	15.2912	67.7448	9.01424
	29.5	69.3379	15.3962	66.4565	8.92571
	30	67.6358	15.0198	65.7443	9.1796
	30.5	65.127	14.5123	64.6302	9.4602
	31	63.7694	14.8345	62.8606	9.54223
	31.5	65.0228	15.4687	62.5821	9.5715
	32	64.1498	15.3466	62.156	9.65984
	32.5	64.1871	15.6389	61.2542	9.65169
	33	63.9654	15.9376	59.1557	9.45965
	33.5	63.8462	15.8323	58.6042	9.48941
	34	63.0727	16.2426	55.5855	9.53192
	34.5	61.8958	16.0979	55.1845	9.64117
	35	60.6373	16.3606	54.608	9.58509
	35.5	56.8527	15.4064	53.3225	9.4859
	36	56.6737	15.6267	53.1523	9.35828
	36.5	56.0281	15.6967	53.0376	9.3806
	37	56.1683	15.4632	51.9928	9.38845
	37.5	56.1224	15.316	52.0088	9.52546
	38	57.7431	16.353	50.4381	9.50296
	38.5	56.9169	16.3575	48.7018	9.06942
	39	53.2069	15.3675	47.8993	9.481
	39.5	52.166	15.1978	47.4675	9.26232
	40	50.9519	14.9591	47.2442	9.1647
	40.5	49.3906	14.6415	46.6555	9.45071
	41	47.5266	14.8264	46.1977	9.48755
	41.5	47.4002	15.0841	44.5412	9.385
	42	46.8227	15.1742	43.9968	9.18848
	42.5	47.3364	15.5903	42.1169	9.35037
	43	47.1648	15.4843	41.5648	9.19061
	43.5	47.0726	15.2864	41.8026	9.12996
	44	45.9438	14.6878	40.8546	9.06094
	44.5	44.9858	14.7411	40.0885	9.09873
	45	42.6499	13.9639	39.2658	9.26335
	45.5	44.441	15.1169	39.0164	9.1768
	46	42.4149	14.4691	37.7903	8.92544
	46.5	42.2478	14.9467	36.288	8.66065
	47	40.8342	14.5906	35.3445	8.51305
	47.5	39.9407	14.3526	33.0358	8.58018
	48	39.0875	13.9047	32.9247	8.71019
	48.5	37.2966	13.3607	31.9209	8.58844
	49	36.7447	13.0026	32.0157	8.68819
	49.5	37.0638	13.3289	31.5739	8.64831
	50	37.0456	13.2986	31.2822	8.46104
	50.5	35.281	13.083	29.824	8.25794
	51	35.119	13.4523	29.6032	8.02643
	51.5	32.2068	12.1481	28.3681	8.0949
	52	31.6776	12.1768	27.8282	8.05633
	52.5	31.0061	12.1229	27.4615	8.05701
	53	30.9166	12.1711	26.9904	8.0332
	53.5	31.5513	11.6822	25.7027	7.86952
	54	30.4816	12.0372	25.1173	7.72987
	54.5	30.6322	11.7052	24.4413	7.63591
	55	29.6112	11.9264	23.9102	7.21616
	55.5	29.6158	11.6783	23.6717	7.05011
	56	28.2556	11.4567	23.7495	7.04212
	56.5	27.6171	11.3444	23.2453	7.08732
	57	26.9571	11.4294	23.5033	7.03001
	57.5	26.1825	11.0593	23.0618	6.99709
	58	26.1905	11.0791	21.923	6.94635
	58.5	26.1331	10.9934	21.2201	6.73227
	59	26.1875	11.1553	21.1838	6.78881
	59.5	25.7302	10.9523	20.2373	6.7316
	60	25.4584	10.966	19.0254	6.28055
	60.5	24.7213	10.8747	18.1545	6.18826
	61	24.0406	10.4815	18.0098	6.05579
	61.5	24.1951	10.307	17.7249	6.0761
	62	23.0203	9.87112	17.6358	6.128
	62.5	25.1679	10.8039	17.6149	6.20884
	63	22.5173	9.83401	16.641	6.00251
	63.5	21.5574	9.59708	16.294	6.00872
	64	20.1639	9.11427	15.8657	5.8273
	64.5	20.8915	9.20991	15.3028	5.65352
	65	20.6348	8.84463	14.6833	5.64167
	65.5	19.8966	8.65808	15.0343	5.58491
	66	19.9324	8.39649	14.4821	5.66565
	66.5	19.9992	8.23763	13.4143	5.7519
	67	19.254	8.18162	14.1518	5.49934
	67.5	19.1861	8.30438	14.7194	5.54444
	68	18.9382	8.08252	13.0347	5.6387
	68.5	18.2583	7.97623	12.8339	5.00939
	69	18.6846	8.5478	13.1485	5.22197
	69.5	16.2474	7.68732	12.7628	5.26247
	70	15.7351	7.37797	11.9846	5.17582
	70.5	15.8348	7.63652	11.7125	5.16107
	71	15.7817	7.31705	11.4277	5.04355
	71.5	16.5655	7.5141	11.3661	4.77747
	72	17.1886	7.50653	12.1556	4.47946
	72.5	16.6807	7.66191	10.9348	4.25494
	73	16.6403	7.30295	10.6831	4.08844
	73.5	15.763	7.39443	9.8799	4.15839
	74	15.1773	7.15132	9.2285	4.244
	74.5	14.4951	6.82007	8.82722	4.11735
	75	13.544	6.46405	9.63479	3.87423
	75.5	12.1045	5.91407	9.39466	3.87383
	76	12.1974	6.07049	8.99095	3.83018
	76.5	12.4156	6.09738	8.7292	3.752
	77	11.2712	6.04874	8.34	3.74052
	77.5	10.586	6.22516	8.69218	3.80329
	78	10.6783	6.08319	8.53309	3.76678
	78.5	10.6926	5.65748	8.12152	3.64719
	79	10.175	5.16868	7.72806	3.35923
	79.5	9.62635	5.17981	8.08969	3.2056
	80	9.69005	5.07809	6.53101	3.17891
	80.5	9.45032	4.87384	6.75062	3.03827
	81	8.03759	5.05321	6.64146	2.96086
	81.5	7.15747	4.96088	6.49057	2.73764
	82	7.74419	4.66206	6.36912	2.72609
	82.5	7.38857	4.48593	6.72857	2.53316
	83	6.62513	4.7335	5.84809	2.60472
	83.5	8.0593	4.59315	5.56329	2.55257
	84	8.23095	4.51876	5.30874	2.55517
	84.5	8.57865	4.66263	5.54226	2.26405
	85	8.75514	4.64224	4.73449	2.26951
	85.5	10.0507	4.55864	4.25344	2.20297
	86	9.7856	4.60095	4.35392	2.31762
	86.5	9.68972	4.56175	4.66885	2.24606
	87	8.74838	4.15233	4.42635	2.50057
	87.5	8.7468	4.34177	4.71813	2.50988
	88	7.83907	4.1532	4.97775	2.48558
	88.5	8.12407	4.09233	5.00671	2.41873
	89	8.9698	4.37479	4.17293	2.0797
	89.5	9.36349	4.69744	4.27547	2.05741
	90	8.8727	4.35252	4.76243	2.0139
	90.5	8.90392	4.40835	4.62027	1.83906
	91	8.26838	4.25824	4.56536	1.98732
	91.5	7.57763	4.12269	4.68615	1.96815
	92	7.25604	3.9098	4.58729	1.93387
	92.5	6.74932	3.89376	4.10009	2.05889
	93	5.5354	3.46658	3.14915	2.18919
	93.5	6.82803	3.60386	3.14088	2.1841
	94	7.14033	3.60208	2.95874	2.10932
	94.5	6.55333	3.24859	2.97559	2.09817
	95	8.15691	3.51561	3.66374	1.80583
	95.5	9.09494	4.16681	3.65922	1.72643
	96	6.94856	3.50729	3.04535	1.86493
	96.5	7.64101	4.11896	3.57382	1.81079
	97	7.61728	4.15842	3.19232	1.84875
	97.5	5.74205	3.23653	2.82168	1.87015
	98	5.65037	3.19214	2.80024	1.79388
	98.5	5.52894	3.33025	2.27055	1.75268
	99	5.76213	3.26532	2.61119	1.56371
	99.5	5.55463	3.16401	2.61278	1.47921
	100	6.23475	3.37896	2.8168	1.35232
	100.5	5.03597	3.11711	2.83482	1.30284
	101	5.09757	3.30252	3.55363	1.33726
	101.5	5.95818	2.88157	3.0038	1.2869
	102	3.46118	2.48855	2.74014	1.25239
	102.5	4.28171	2.15201	1.91523	1.22345
	103	4.29656	2.37631	1.84784	1.44352
	103.5	4.19402	2.11246	1.92452	1.44268
	104	4.59405	2.45817	1.88794	1.39399
	104.5	4.83422	2.3773	1.50524	1.45797
	105	3.60986	2.14544	1.12417	1.19888
	105.5	3.86609	2.47721	1.02068	1.05052
	106	3.54225	2.45172	0.9888	1.03974
	106.5	3.90652	2.62091	0.828039	1.06288
	107	4.64015	2.70828	0.802557	1.08406
	107.5	4.4754	2.49868	0.743483	1.05519
	108	4.56356	1.77958	1.31158	1.16875
	108.5	4.90367	1.73887	0.82397	1.22228
	109	4.44959	1.5004	2.00748	1.0006
	109.5	3.68571	1.6489	1.46328	1.20395
	110	3.91099	1.84034	1.61706	1.15098
	110.5	4.09956	2.05218	1.83366	0.893737
	111	4.01582	2.17385	1.1081	0.962307
	111.5	4.0854	2.33642	0.270482	1.05221
	112	3.55727	2.21061	-0.160876	1.112
	112.5	3.44447	2.11809	0.0883043	1.05573
	113	3.96439	2.04534	0.334406	0.984967
	113.5	2.86584	2.0399	0.821923	0.999407
	114	3.24768	1.7766	1.042	0.8706
	114.5	1.91147	1.65174	1.2382	0.95668
	115	2.52598	1.54045	1.51074	0.947812
	115.5	3.96976	1.83395	1.22904	0.916922
	116	4.11649	1.82717	0.777495	0.984914
	116.5	4.45949	1.83545	0.282625	1.04916
	117	4.99171	2.22432	-0.168363	0.997559
	117.5	6.01969	2.16292	-0.688327	0.967262
	118	6.16288	2.49044	-0.65633	0.910325
	118.5	4.14564	2.24025	-0.222751	0.829234
	119	4.93507	1.9242	0.533101	0.772227
	119.5	1.99868	1.20252	0.887201	0.508181
	120	0.023183	0.990115	0.722805	0.591036
	120.5	1.60805	1.10477	1.2085	0.555864
	121	1.10119	1.08818	0.111091	1.11071
	121.5	1.27309	1.0256	0.272454	1.10797
	122	1.5985	0.986867	0.931436	0.462945
	122.5	1.36609	1.01198	1.11415	0.647188
	123	1.22186	0.955537	1.24008	0.686779
	123.5	2.02423	1.44986	0.886918	0.632187
	124	0.650232	1.17011	0.109429	0.753209
	124.5	0.524884	1.23686	0.0949378	0.704834
	125	1.2475	1.11772	0.066683	0.707985
	125.5	1.09429	1.09063	-0.528569	0.819773
	126	0.929031	1.01015	0.0518111	0.599782
	126.5	1.25154	0.984946	0.55398	0.801489
	127	1.24637	0.624436	1.18233	0.644606
	127.5	0.395768	0.569804	1.56049	0.709471
	128	0.932724	0.68391	1.06734	0.777975
	128.5	0.663909	0.674562	0.0959312	0.930471
	129	0.79963	0.82308	0.638559	0.719159
	129.5	0.481118	0.943712	-0.373516	0.897798
	130	0.639571	1.05202	-0.222325	0.937356
	130.5	0.784455	1.18624	0.44343	0.601784
	131	0.690216	1.07328	1.43645	0.439909
	131.5	0.456748	1.06883	0.662086	0.575172
	132	0.948073	1.52877	0.593344	0.611343
	132.5	2.14812	1.59508	0.404776	0.451241
	133	1.53356	1.17168	0.192308	0.33599
	133.5	1.74219	1.59775	0.22608	0.416794
	134	1.68678	1.66914	0.107983	0.467204
	134.5	1.7452	1.83649	0.0340259	0.478731
	135	0.900972	1.55965	0.208293	0.443461
	135.5	0.748353	1.49162	0.121419	0.462893
	136	1.28527	1.2469	0.684799	0.445907
	136.5	1.53712	0.991682	1.02577	0.702243
	137	0.668431	0.899541	0.686625	0.677379
	137.5	1.05561	0.899283	1.32732	0.493615
	138	0.546756	0.546342	0.502045	0.662784
	138.5	0.20104	0.701534	0.445294	0.537084
	139	0.449919	0.811221	0.498473	0.532109
	139.5	-0.0842298	1.15637	0.539614	0.610923
	140	-0.214741	1.15192	-0.284049	0.507793
	140.5	0.220137	0.830575	0.0282005	0.530295
	141	1.02967	0.947191	-0.208919	0.529957
	141.5	0.797008	0.955778	-0.221293	0.452895
	142	1.27244	1.26335	-0.381104	0.519198
	142.5	0.835726	0.82885	-0.105468	0.50463
	143	1.10956	0.780237	-0.43446	0.49897
	143.5	0.954103	1.09382	-0.489038	0.521467
	144	0.966095	0.762419	-0.296213	0.454625
	144.5	0.831391	1.05215	0.196734	0.410465
	145	-0.090535	1.10256	0.289038	0.493949
	145.5	-0.838213	1.49791	0.11628	0.671974
	146	-1.37932	1.48911	-0.319507	1.04685
	146.5	-0.906545	1.54704	-1.38275	1.15387
	147	-0.895875	1.37506	-1.15604	1.19946
	147.5	-0.229772	1.20295	-1.65974	1.0328
	148	0.461282	0.828186	-1.59607	1.02084
	148.5	1.19882	1.15385	-1.27752	0.552038
	149	0.973939	1.18304	-0.882898	0.537237
	149.5	1.47373	1.2471	-0.54806	0.746312
	150	0.912875	1.25561	-0.0481825	0.432849
	150.5	0.493221	0.925933	-0.485737	0.570772
	151	-0.0547204	0.438068	0.257863	0.480444
	151.5	-0.565063	0.425405	0.115652	0.597288
	152	-0.470343	0.635444	-0.0354803	0.538713
	152.5	0.0274369	0.630221	0.342674	0.482903
	153	0.0231966	0.837866	0.468451	0.447151
	153.5	0.515405	0.904126	0.293355	0.489261
	154	1.20484	0.956708	-0.015711	0.558042
	154.5	0.0734899	0.873175	0.957229	0.649589
	155	0.21246	0.953985	0.522221	0.542946

## Sheet: Ext Fig. 2e
		b' Lobe
		tub-Gal80ts;VT30559 > UAS-AT103NL
		timetraces			Slope (s-1)
	time (s)	5xmassed Unpaired	5xmassed Paired		5xmassed Unpaired	5xmassed Paired
	-30	103.757	123.409		-7.3053	-6.44
	-29.5	104.496	123.409		-6.27	-10.0134
	-29	106.646	122.301		-2.3105	-10.27
	-28.5	106.646	122.301		-5.26	-4.9561
	-28	106.938	122.581		-5.72	-5.0528
	-27.5	106.938	122.581		-4.59	-6.201
	-27	106.228	120.284		-5.51	-7.11
	-26.5	103.927	120.284		-6.8	-8.1198
	-26	105.524	120.284			-9.2847
	-25.5	103.927	122.734			-8.1
	-25	105.524	125.785
	-24.5	107.558	127.766
	-24	107.225	130.227
	-23.5	106.005	130.509
	-23	109.298	130.509
	-22.5	107.514	128.689
	-22	106.005	125.343
	-21.5	104.828	129.851
	-21	104.653	124.39
	-20.5	102.5	123.331
	-20	102.5	123.331
	-19.5	102.008	123.736
	-19	105.039	118.499
	-18.5	104.497	118.252
	-18	103.954	124.184
	-17.5	101.493	122.575
	-17	103.954	121.059
	-16.5	101.601	125.495
	-16	97.5332	127.909
	-15.5	97.2001	130.059
	-15	99.4172	127.909
	-14.5	99.4172	129.619
	-14	103.965	127.654
	-13.5	105.077	131.924
	-13	105.226	126.799
	-12.5	105.9	125.794
	-12	106.186	125.794
	-11.5	106.66	126.966
	-11	106.66	125.152
	-10.5	106.66	126.987
	-10	105.262	130.244
	-9.5	102.226	132.514
	-9	100.651	128.86
	-8.5	100.651	128.86
	-8	102.159	128.86
	-7.5	102.74	124.477
	-7	102.74	127.705
	-6.5	102.74	126.205
	-6	102.74	126.599
	-5.5	94.5368	125.285
	-5	92.6416	127.015
	-4.5	96.7064	127.015
	-4	99.0179	127.015
	-3.5	95.8703	127.415
	-3	99.0179	119.541
	-2.5	99.6983	112.873
	-2	99.2235	112.231
	-1.5	100.329	112.231
	-1	100.329	111.738
	-0.5	100.988	113.986
NaAz application	0	101.979	114.415
	0.5	100.156	113.986
	1	97.2695	108.882
	1.5	100.156	112.076
	2	99.2884	108.231
	2.5	103.139	105.003
	3	96.4868	98.4612
	3.5	99.5564	95.5016
	4	99.2617	93.6967
	4.5	99.5564	91.3601
	5	96.4726	89.3328
	5.5	96.4726	90.0115
	6	89.1433	86.8052
	6.5	88.7889	81.5645
	7	88.7889	79.3535
	7.5	88.7889	69.383
	8	87.7479	66.7085
	8.5	80.2981	63.8721
	9	80.2598	59.2911
	9.5	74.0147	58.7928
	10	72.7319	50.7324
	10.5	69.8427	46.8118
	11	68.9279	42.3883
	11.5	66.0433	37.0679
	12	63.318	34.5137
	12.5	63.318	31.1733
	13	62.651	28.6427
	13.5	56.9095	28.6427
	14	50.9075	27.0146
	14.5	49.7445	28.4887
	15	41.0399	24.8998
	15.5	38.0978	23.6516
	16	35.7116	18.4624
	16.5	35.7269	16.9069
	17	32.9583	14.4208
	17.5	27.1469	11.6958
	18	25.7157	10.9648
	18.5	23.6284	11.2708
	19	18.4872	10.6137
	19.5	18.4465	10.2134
	20	16.299	11.0065
	20.5	17.1845	7.78608
	21	13.5883	8.68582
	21.5	14.5132	8.18829
	22	13.0197	6.13822
	22.5	12.7612	1.68458
	23	11.5863	1.22485
	23.5	9.25679	1.22485
	24	8.1141	1.22485
	24.5	6.9237	0.507629
	25	4.86593	1.87431
	25.5	1.12059	3.37321
	26	1.12059	1.28986
	26.5	-1.99655	0.878692
	27	-1.99655	0.271629
	27.5	2.58892	0.271629
	28	5.78223	-0.422616
	28.5	3.04943	1.58418
	29	5.80857	1.58418
	29.5	5.80857	2.19077
	30	3.42704	-2.29953
	30.5	-3.99073	3.12387
	31	1.51114	3.12387
	31.5	1.51114	-0.895707
	32	2.63088	-2.54205
	32.5	2.36879	-1.50236
	33	3.34932	-0.489636
	33.5	5.58245	-3.96025
	34	4.96604	-2.34504
	34.5	5.12617	-1.09393
	35	5.12617	-1.61715
	35.5	5.86922	-3.97475
	36	4.7166	-3.97464
	36.5	2.52628	-3.97475
	37	-0.701106	-3.97475
	37.5	-0.701106	-4.46571
	38	-1.45757	-4.46571
	38.5	-6.25861	-4.00845
	39	-6.78526	-4.81076
	39.5	-6.78526	-4.2631
	40	-6.25861	-4.4268
	40.5	-4.50176	-3.80585
	41	-1.53194	-0.442124
	41.5	-0.932922	-0.442124
	42	-2.50652	-3.95707
	42.5	-0.230147	-0.442124
	43	0.601097	-3.95707
	43.5	-2.85458	-3.95707
	44	-3.7483	-2.74215
	44.5	-3.71625	1.14549
	45	-4.81781	-2.74215
	45.5	-4.91068	-1.10524
	46	-2.90274	-1.96579
	46.5	-6.32546	-2.0236
	47	-7.33674	-3.26036
	47.5	-4.69287	-3.26036
	48	-9.72009	-2.8811
	48.5	-6.34	-2.23224
	49	-3.97705	-2.23224
	49.5	-2.95648	1.02658
	50	-4.44868	0.93223
	50.5	-1.58387	0.549674
	51	-3.25569	0.115194
	51.5	-5.31965	-0.0992307
	52	-5.31965	-1.95345
	52.5	-1.89861	0.366403
	53	-4.27652	-4.95679
	53.5	-5.29629	-4.95679
	54	-4.22818	-5.21002
	54.5	-0.160475	-4.95679
	55	-0.98327	-7.45996

## Sheet: Ext Fig. 2f
			b' Lobe
			tub-Gal80ts;VT30559 > UAS-AT103NL
			timetraces
			5xmassed Unpaired		5xmassed Paired
		time (s)	Mean	S.E.M	Mean	S.E.M
		-45	124.928	9.89228	135.879	9.9478
		-44.5	122.829	9.4747	136.794	10.0504
		-44	122.133	9.36821	136.688	10.0682
		-43.5	121.832	8.7622	136.13	9.87215
		-43	122.101	9.51544	134.626	9.75069
		-42.5	121.341	9.3884	134.247	9.68963
		-42	122.243	9.59594	136.602	9.64811
		-41.5	122.762	9.6896	135.614	9.20648
		-41	122.402	9.64158	134.233	9.41399
		-40.5	122.179	9.53601	133.989	9.6193
		-40	122.514	9.43749	134.526	10.0539
		-39.5	122.041	9.16043	134.391	9.54622
		-39	122.178	9.14476	135.401	9.81012
		-38.5	120.252	9.07004	137.054	9.99988
		-38	120.561	9.2733	135.969	9.45056
		-37.5	120.544	9.50704	135.185	10.2954
		-37	121.187	9.70056	134.813	10.4387
		-36.5	121.304	9.70973	133.649	10.8756
		-36	121.767	9.71349	132.239	10.6824
		-35.5	120.67	10.9048	133.092	10.9182
		-35	120.02	11.0982	132.177	9.49852
		-34.5	120.894	10.4625	133.892	9.23384
		-34	120.503	10.1874	132.272	9.23134
		-33.5	120.244	10.4296	133.083	9.34579
		-33	120.918	10.0456	131.208	9.24968
		-32.5	121.065	9.78376	131.409	9.85997
		-32	120.238	9.65411	132.393	9.9593
		-31.5	118.039	11.0355	133.254	9.64144
		-31	117.955	10.7901	133.961	9.24223
		-30.5	117.016	10.6819	135.923	9.61867
		-30	116.407	10.698	137.58	10.4018
		-29.5	116.734	9.71964	138.148	9.96663
		-29	117.902	9.55565	137.337	10.3815
		-28.5	116.139	9.89894	136.722	9.56933
		-28	117.022	9.91751	134.745	8.87066
		-27.5	118.828	10.5073	135.047	8.7733
		-27	118.025	10.521	136.219	8.85092
		-26.5	117.505	10.5563	135.375	8.5419
		-26	118.825	9.96632	133.992	9.14496
		-25.5	118.579	9.43054	135.446	9.82036
		-25	120.015	9.44549	135.928	9.69866
		-24.5	118.878	10.0675	133.619	9.6277
		-24	118.89	10.6297	133.641	9.50418
		-23.5	119.777	10.8292	133.47	9.68713
		-23	119.573	10.7484	131.85	9.8841
		-22.5	118.934	10.7835	132.976	10.3746
		-22	118.17	10.7911	132.723	9.84399
		-21.5	119.625	10.6319	133.844	9.89323
		-21	118.638	10.3605	134.166	9.59888
		-20.5	117.999	10.1206	134.964	10.0738
		-20	118.875	10.5276	133.755	10.1028
		-19.5	118.575	9.99816	132.711	10.4994
		-19	117.997	9.67654	128	10.7593
		-18.5	117.642	9.55983	125.86	10.9
		-18	117.883	9.61168	127.575	10.3989
		-17.5	115.685	9.00875	129.938	9.63805
		-17	114.658	9.03589	131.086	10.1962
		-16.5	115.429	9.5907	133.464	10.4697
		-16	115.054	10.0053	134.109	10.2563
		-15.5	116.495	10.2903	134.082	10.5211
		-15	114.83	10.2691	134.141	10.7601
		-14.5	115.874	10.2803	134.315	10.9018
		-14	116.394	9.99763	132.623	11.9516
		-13.5	118.002	9.95926	134.678	12.3788
		-13	115.137	10.9556	134.692	11.8496
		-12.5	118.277	10.6417	133.794	10.7296
		-12	118.306	10.4817	135.144	10.6652
		-11.5	118.681	10.4506	133.883	9.61547
		-11	118.479	10.3996	132.38	10.2766
		-10.5	118.427	10.0936	136.065	10.5239
		-10	117.114	9.86511	137.067	10.714
		-9.5	116.964	9.36718	137.898	10.0882
		-9	117.115	9.63057	137.99	11.2696
		-8.5	115.806	11.4313	137.066	10.699
		-8	114.529	11.0363	133.598	9.83938
		-7.5	114.087	11.7515	135.226	10.4126
		-7	116.852	11.9258	131.147	10.2263
		-6.5	116.446	11.9425	133.587	9.79728
		-6	116.638	10.2234	133.923	9.85492
		-5.5	116.915	11.3862	134.145	9.71324
		-5	117.42	11.1801	134.206	9.97195
		-4.5	118.33	10.7603	134.009	10.2273
		-4	118.888	10.4067	133.574	10.2742
		-3.5	117.906	10.8019	134.926	10.2954
		-3	116.49	10.9667	134.456	11.311
		-2.5	113.962	11.1234	131.59	10.7744
		-2	113.189	12.1497	128.57	10.8203
		-1.5	111.555	12.8306	126.127	10.6323
		-1	110.665	12.2703	123.093	10.8621
		-0.5	111.145	11.7587	124.07	10.2961
	NaAz application	0	109.826	11.3045	124.21	11.2281
		0.5	109.761	11.2509	126.55	10.1423
		1	109.656	11.362	126.967	10.2544
		1.5	114.761	9.71919	128.579	9.72245
		2	115.234	9.59883	129.503	10.0704
		2.5	115.956	10.0054	126.73	10.0347
		3	111.838	9.45215	124.901	10.5262
		3.5	108.909	10.7523	122.749	11.6518
		4	105.532	11.9673	121.366	11.5978
		4.5	107.243	12.0879	119.013	11.8137
		5	103.843	12.0841	116.182	11.8766
		5.5	103.892	12.5275	113.337	11.7655
		6	101.115	12.1341	111.352	12.0355
		6.5	101.132	12.8273	107.821	12.949
		7	99.116	11.8421	105.384	12.4634
		7.5	98.5838	11.8656	101.785	11.7546
		8	97.774	11.9082	96.4255	11.7905
		8.5	97.2057	12.7672	92.7351	11.2119
		9	94.5412	12.922	88.9432	12.051
		9.5	92.7209	13.3339	85.224	12.8552
		10	88.1911	14.2033	82.0054	13.0964
		10.5	85.5341	14.4994	78.7634	12.6083
		11	82.9284	14.6061	77.081	12.9452
		11.5	81.3346	14.9634	73.0257	13.0529
		12	80.2744	15.0469	69.7878	13.5962
		12.5	77.7367	15.5916	67.3114	13.8749
		13	76.11	16.0482	63.1999	13.0739
		13.5	73.3276	16.5788	59.3703	13.0622
		14	71.03	16.5673	55.7189	12.7726
		14.5	70.4913	17.6161	54.021	12.7584
		15	65.3137	17.2766	51.0536	12.6445
		15.5	61.6165	16.7757	48.6826	12.4832
		16	59.9928	17.1294	47.3355	12.6587
		16.5	59.3392	17.3029	38.6902	10.3638
		17	55.4177	17.6565	34.4812	10.0071
		17.5	53.9531	17.8489	33.1961	9.12719
		18	50.4065	17.1771	30.0153	8.51193
		18.5	48.3698	16.6498	26.6953	7.91816
		19	46.0592	16.9305	27.6988	7.80862
		19.5	45.4258	16.6103	23.9055	7.44963
		20	43.4629	16.5672	21.0226	6.84612
		20.5	43.2719	16.6097	20.0457	6.55503
		21	41.0718	16.7266	17.2684	5.26739
		21.5	39.4863	15.9541	14.9568	5.00714
		22	36.4722	15.0166	13.5217	4.91415
		22.5	33.1527	13.6619	13.4148	4.6251
		23	31.4508	13.5086	11.1512	3.94218
		23.5	29.9923	13.1191	10.6483	3.61558
		24	29.2734	13.3748	9.40937	3.52997
		24.5	27.3924	12.0844	8.16093	2.90935
		25	26.5534	12.6636	7.19822	2.46527
		25.5	22.5682	11.8966	6.39047	2.2989
		26	22.9646	11.7756	4.80645	1.65099
		26.5	21.3827	10.8276	4.6218	1.89254
		27	20.2468	11.023	4.25388	1.82145
		27.5	18.3606	9.61969	2.72462	1.8839
		28	17.8443	9.12636	1.56851	1.65937
		28.5	17.1497	9.13644	1.436	1.55464
		29	16.5233	9.28178	1.4204	1.65773
		29.5	14.8287	8.54184	0.935623	1.10482
		30	13.0273	7.73909	0.944429	1.97521
		30.5	9.62198	6.98859	0.609134	1.36483
		31	8.0525	5.91477	0.954167	0.988112
		31.5	7.60267	5.24885	-0.0364766	0.8128
		32	5.64525	4.7474	-0.301118	1.11783
		32.5	3.84542	4.97796	0.413769	1.14184
		33	7.03339	4.91855	0.775747	1.78207
		33.5	6.16414	5.4647	1.31037	2.06463
		34	5.91671	5.41549	0.601024	1.52428
		34.5	7.64753	4.73323	1.15856	1.46125
		35	6.8746	4.29831	0.892059	1.48728
		35.5	4.01137	2.72277	-1.90338	1.23549
		36	3.99695	2.43447	-3.01865	1.24011
		36.5	5.6767	3.71817	-3.37723	1.35159
		37	4.40695	4.04276	-3.2476	1.35223
		37.5	2.79764	3.48593	-2.4462	1.44545
		38	3.09803	3.62098	-0.943265	1.07964
		38.5	2.6231	3.95185	-0.727045	1.34287
		39	2.33445	3.47662	-1.23734	1.2676
		39.5	2.25988	3.11688	-1.88272	1.46453
		40	2.13183	3.82232	-0.545625	1.56745
		40.5	2.17145	3.53062	-0.98921	1.36055
		41	2.99858	3.26014	-0.93035	1.60384
		41.5	0.801684	2.71198	-0.227697	1.49015
		42	0.172079	2.44588	-0.780534	1.942
		42.5	-0.0452309	2.14096	-0.515347	1.90007
		43	0.0565529	2.15942	-0.799858	1.79323
		43.5	-0.792834	2.38249	1.68877	1.86015
		44	-1.51736	2.33835	1.92719	1.73292
		44.5	-0.444267	2.57171	0.511109	1.74887
		45	-2.18585	2.77969	-0.540788	1.47737
		45.5	-0.895015	2.65026	0.00860332	1.59019
		46	-0.434231	3.05481	-2.33028	0.895382
		46.5	-1.5334	3.01666	-0.823182	1.47551
		47	0.597532	4.09403	-0.689565	0.94008
		47.5	0.936533	3.64846	-1.00302	0.959104
		48	-2.38234	1.91559	-0.88697	1.01656
		48.5	-1.56945	2.16875	-1.60793	1.37457
		49	-2.03752	2.06312	-1.94938	1.25949
		49.5	-2.39078	2.43184	-2.42095	0.9342
		50	-1.41941	2.33716	-1.78604	1.44161
		50.5	0.872741	2.98612	-1.88936	1.00243
		51	0.251934	2.35155	-0.330641	1.0796
		51.5	-2.54088	1.41923	0.393216	1.44517
		52	-2.32592	1.66902	-0.650932	1.42137
		52.5	-2.09473	1.76784	1.16539	1.77438
		53	-1.59191	1.19014	0.931959	1.71862
		53.5	-2.14266	1.83206	-0.0616297	1.66475
		54	-1.37648	1.7217	-0.312693	1.59059
		54.5	-1.3412	1.43322	0.0365421	1.70216
		55	-2.12693	1.23348	-1.72009	1.14132
		55.5	-0.882504	1.38248	-2.06132	1.13854
		56	-1.40903	1.78388	-2.23828	1.48141
		56.5	-2.21324	1.73525	-1.65424	1.7567
		57	-2.45268	2.094	-0.775568	2.0909
		57.5	-1.073	2.89151	-0.65659	2.30843
		58	-2.27984	2.60843	-1.05957	2.37013
		58.5	-2.38606	2.21795	-1.05286	2.03907
		59	-1.37722	1.81766	-1.078	1.53762
		59.5	-1.6088	1.12264	-0.609707	1.50289
		60	-0.798916	2.26198	-0.186781	1.54805
		60.5	-2.66269	1.45176	0.514478	1.50362
		61	-1.47738	1.76619	3.37768	1.90825
		61.5	-2.17815	0.892665	3.15578	1.73726
		62	-2.32009	1.43877	0.201298	2.14226
		62.5	-2.47783	1.37507	-0.2418	2.20855
		63	-2.48509	0.840376	0.394837	2.14436
		63.5	-1.80413	1.30077	-3.94297	1.82439
		64	0.857293	1.92747	-4.44477	1.92723
		64.5	1.22248	1.94276	-3.50683	1.96275
		65	0.282414	1.42321	-3.3613	2.12498
		65.5	-0.131038	1.62015	-3.08877	1.68434
		66	1.00752	2.05303	-3.15445	1.75371
		66.5	-1.40806	1.44562	-3.99615	1.51606
		67	-2.0614	1.75188	-2.2274	1.21172
		67.5	1.61022	2.61708	-1.17752	1.3696
		68	1.32821	2.80982	-1.38081	0.892002
		68.5	-0.940261	1.57701	-0.253769	1.2097
		69	0.352256	1.51327	0.246457	1.26865
		69.5	-0.345719	1.6551	-1.75891	0.968507
		70	-2.17156	1.46438	-0.277333	1.47409
		70.5	0.103257	1.67329	-0.39509	1.50405
		71	-1.67388	1.80572	-1.92987	1.11109
		71.5	-1.16587	2.19431	-1.11814	1.35842
		72	-1.42502	1.69285	-0.947282	2.77062
		72.5	-2.01505	2.32316	-2.59425	2.05813
		73	-2.74006	1.98717	-2.35947	2.18465
		73.5	-1.67211	1.26637	-1.71913	2.18038
		74	-3.67062	1.13992	-1.3365	1.96021
		74.5	-1.44674	0.815072	-1.38879	1.85811
		75	-3.543	1.33704	-0.370112	1.93754
		75.5	-1.32926	1.58219	0.234944	1.28929
		76	-1.94179	1.45235	-1.9417	1.8309
		76.5	-1.53535	1.094	-2.34013	1.59638
		77	-1.43712	1.10873	-3.45575	2.07454
		77.5	-1.56735	1.21245	-3.63566	1.6093
		78	-1.64104	1.35235	-3.7879	1.41369
		78.5	-2.7724	1.29121	-2.68789	2.28153
		79	-2.66268	1.35823	-1.38917	2.89956
		79.5	-2.52843	1.1144	-2.40821	2.85115
		80	-1.26239	1.68941	-3.3195	2.8813
		80.5	0.182955	1.64965	-0.84688	2.01977
		81	-1.13966	1.28648	-2.24267	1.7728
		81.5	-2.87325	1.51145	-1.32088	1.64991
		82	-3.24848	0.408152	-1.64955	1.41489
		82.5	-2.65769	1.20028	-2.41687	1.74521
		83	-3.45005	1.66395	-2.88386	3.03484
		83.5	-3.13525	1.97551	-2.9591	2.15598
		84	-2.06774	1.65882	-3.68089	2.75198
		84.5	-1.25667	1.25617	-2.68138	2.38739
		85	-0.899148	2.08125	-2.59872	2.81517
		85.5	-0.469317	2.23549	-1.4614	2.17111
		86	-1.12825	2.29779	-2.32985	2.19446
		86.5	-1.64455	2.03353	-3.01678	2.08311
		87	-0.607865	1.98575	-4.05689	1.8973
		87.5	-1.48713	1.6725	-3.46518	1.98864
		88	-1.25918	1.88763	-4.70992	2.08747
		88.5	-2.13239	1.21356	-3.9447	2.06626
		89	-2.13812	1.60404	-4.04053	2.01635
		89.5	-1.86752	1.57815	-4.67097	2.32775
		90	-1.90943	2.70206	-4.48576	2.16079
		90.5	-2.95812	2.71531	-2.47297	1.55354
		91	-3.31595	1.9674	-1.19372	2.0792
		91.5	-2.50708	1.9285	-2.33129	1.77116
		92	-2.67042	2.24521	-2.29469	2.03985
		92.5	-1.39202	1.68761	-0.376846	1.63238
		93	-2.20589	1.41364	-0.514867	1.72729
		93.5	-1.72476	1.54866	-1.15749	1.32047
		94	-2.98422	1.83094	-0.718405	1.30912
		94.5	-2.31932	1.36978	-0.384152	1.37418
		95	-2.08928	1.49143	-1.3129	1.41759
		95.5	-0.818486	1.43534	-2.75515	2.37484
		96	-1.32358	1.01383	-4.90627	3.09121
		96.5	-2.19331	1.57411	-4.36939	3.57666
		97	-1.83138	1.22016	-3.47326	3.93325
		97.5	-4.36473	1.42677	-2.85688	3.99078
		98	-3.28615	1.65411	-3.86409	4.49632
		98.5	-2.37642	1.9686	-6.64176	3.50765
		99	-0.466347	1.56931	-6.27466	3.06676
		99.5	-1.41168	1.76053	-4.20235	2.31233
		100	1.20288	1.95968	-2.79027	2.0294
		100.5	-0.78952	1.87086	-1.82178	2.15505
		101	-0.540715	1.22229	-1.48339	2.01316
		101.5	-0.729253	1.20627	0.636303	2.11974
		102	-1.5685	1.31908	-0.761959	2.23962
		102.5	-0.924402	1.39258	-1.55851	2.64243
		103	-1.5457	1.59407	0.0762135	1.82119
		103.5	-2.66799	1.86094	1.70165	1.56428
		104	-2.34794	1.95477	0.868176	1.76207
		104.5	0.067099	1.86939	2.46838	2.10661
		105	0.261883	2.13078	2.46995	1.97919
		105.5	1.97486	1.43081	0.564037	2.70423
		106	2.12314	1.7699	-0.631451	2.71629
		106.5	0.225364	1.69394	-3.04757	2.48401
		107	-1.62469	1.09812	-2.40725	3.3128
		107.5	-1.81584	0.791082	-4.32443	3.02088
		108	-1.86077	1.41796	-5.47944	2.99911
		108.5	-1.93392	1.24161	-2.72073	2.74831
		109	-2.33783	1.44612	-2.30038	3.88047
		109.5	-3.27009	1.46492	-2.28734	3.76883
		110	-3.03523	1.25712	0.686354	3.6023
		110.5	-1.1084	1.35848	1.33471	2.36253
		111	-1.32598	1.50737	0.724425	2.1717
		111.5	-1.5294	0.950456	0.0763286	1.70791
		112	0.645048	1.83123	-0.434907	1.2036
		112.5	1.41662	1.76362	-0.992606	1.15469
		113	2.21017	2.08116	1.01509	1.70632
		113.5	2.20085	2.05673	0.354324	1.86523
		114	2.91496	1.76305	-0.580546	1.46415
		114.5	2.2071	1.77306	0.860025	1.81222
		115	0.726113	1.6855	0.384493	1.60009
		115.5	1.09868	1.31207	-1.1938	1.58175
		116	1.23837	0.831893	-0.603215	1.91418
		116.5	-0.911365	1.05705	-0.358018	2.50536
		117	-1.54347	1.04524	-1.43624	2.05194
		117.5	0.27928	1.64197	-3.0886	2.7785
		118	0.0636294	1.44863	-3.81678	3.05635
		118.5	0.107716	1.1833	-2.91506	3.01286
		119	-1.21439	1.46795	-2.09805	2.75773
		119.5	0.211335	1.46776	-0.551055	1.75085
		120	1.21742	1.58407	0.789556	1.76643
		120.5	0.847933	1.65992	0.281753	1.98907
		121	0.708431	1.69785	1.63936	3.10234
		121.5	1.80426	1.6383	0.734583	2.93762
		122	-0.0550324	1.70304	-2.01519	3.11389
		122.5	-0.974382	1.10637	-2.82465	2.87618
		123	-0.36816	0.942078	-4.06459	2.53121
		123.5	0.0978568	1.91958	-5.253	2.02779
		124	-0.90861	1.10043	-3.95197	1.65139
		124.5	0.655036	1.32531	-4.05585	1.73499
		125	1.05207	1.48857	-5.17376	2.10392
		125.5	0.155396	1.33001	-3.53216	2.29162
		126	0.0423834	1.34943	-3.12622	2.60554
		126.5	0.631896	1.56173	-1.80907	2.90602
		127	1.79907	1.47994	-0.977553	2.8577
		127.5	2.01553	1.37425	-1.19951	2.80179
		128	0.806443	1.20802	-0.635459	3.14797
		128.5	-0.151781	0.786631	0.798498	3.83956
		129	-0.806446	0.639274	-2.05385	3.21324
		129.5	-0.89622	1.23388	-5.0929	2.43298
		130	-0.230162	1.36385	-3.45225	2.43782
		130.5	0.461231	1.14595	-2.90702	1.8161
		131	0.416128	1.20874	-2.61463	1.60675
		131.5	0.623836	1.27019	-0.893704	1.42066
		132	1.35358	2.13219	-0.44187	2.45323
		132.5	-0.263856	1.61092	-1.05775	2.97867
		133	-0.431102	0.726327	-1.08549	2.95464
		133.5	-0.369368	1.31911	-1.39516	3.21947
		134	-0.661498	1.547	-2.12744	4.01813
		134.5	-0.730853	0.998232	-1.25426	3.60979
		135	-0.74212	1.06358	-1.89145	3.08397
		135.5	-1.1159	1.29868	-3.6518	3.14868
		136	-2.34563	1.37358	-5.12595	2.72727
		136.5	-1.12931	2.0832	-5.33758	2.62425
		137	-0.236262	1.89562	-3.29929	1.54889
		137.5	-0.255515	1.76787	-2.06803	1.51011
		138	-0.705677	1.43839	-1.97316	1.10248
		138.5	-0.203289	1.16444	0.584191	1.83606
		139	1.30381	1.10839	0.330755	2.18182
		139.5	1.98911	0.575488	-0.211513	2.51106
		140	1.73696	1.04579	-2.43315	2.31468
		140.5	1.70687	1.3801	-0.812531	2.29188
		141	0.528777	1.40903	-3.57128	2.29196
		141.5	-0.568303	1.51246	-2.9167	2.07038
		142	-0.682535	1.73863	-3.85877	2.03574
		142.5	-0.423551	1.23124	-0.0286703	1.43129
		143	1.2193	1.55308	-0.36144	1.22953
		143.5	0.60529	1.611	-0.0577223	1.34116
		144	1.97593	1.80288	2.09461	1.48155
		144.5	1.73972	1.73819	1.37814	1.06744
		145	1.92182	1.19202	0.64377	1.66944
		145.5	0.538961	1.01241	0.317111	0.958487
		146	0.884403	0.883397	1.67293	1.89673
		146.5	-0.702029	0.788954	0.660393	2.13399
		147	-0.553972	1.08776	0.964448	2.67454
		147.5	0.673592	1.33661	0.0960762	1.74992
		148	-0.0657833	1.0179	-2.85373	1.75696
		148.5	-0.836216	1.14078	-2.34948	2.1262
		149	0.00827879	1.01318	-0.922715	2.25231
		149.5	-1.12893	0.804343	-0.689984	2.2205
		150	-0.880461	0.71499	0.0430695	2.39969
		150.5	-1.60876	0.81148	-0.627672	1.9127
		151	-0.977873	0.876413	-1.78083	1.28563
		151.5	-1.06309	1.41583	-2.32042	0.947025
		152	-0.666612	1.41265	-2.08711	1.16972
		152.5	-1.2992	0.994626	-1.66519	0.79978
		153	-0.248092	0.788956	-1.59155	0.96368
		153.5	-0.931065	1.14671	0.473394	1.03165
		154	0.484275	0.998385	-1.41426	0.824344
		154.5	-0.0159064	1.1481	-1.43942	0.914435
		155	1.74194	1.44483	-2.41449	1.20658

## Sheet: Ext Fig. 2g
		soma
		tub-Gal80ts;VT30559 > UAS-AT103NL
		timetraces			Slope (s-1)
	time (s)	5x spaced Unpaired	5x spaced Paired		5x spaced Unpaired	5x spaced Paired
	-45	135.255	134.925		-2.69	-3.16
	-44.5	136.788	134.925		-3.79	-3.4889
	-44	134.155	135.426		-3.5153	-3.29
	-43.5	131.188	135.426		-3.62	-2.4378
	-43	128.819	134.925		-3.2244	-2.4567
	-42.5	128.819	134.278		-3.06	-2.969
	-42	127.41	134.278		-2.0431	-2.4002
	-41.5	127.41	133.419		-2.5871	-2.26
	-41	127.456	134.278		-2.68	-2.165
	-40.5	126.974	134.278		-3.1265	-2.5252
	-40	126.974	133.419		-2.07	-2.6717
	-39.5	130.083	135.921
	-39	127.116	135.921
	-38.5	127.367	132.883
	-38	127.099	132.883
	-37.5	130.279	130.084
	-37	130.279	129.299
	-36.5	130.279	129.299
	-36	130.901	130.119
	-35.5	130.93	128.688
	-35	128.772	130.119
	-34.5	126.377	132.714
	-34	128.557	130.119
	-33.5	128.808	135.171
	-33	125.968	135.26
	-32.5	121.241	135.171
	-32	127.48	135.171
	-31.5	129.695	135.171
	-31	122.317	134.435
	-30.5	129.72	134.435
	-30	131.606	132.749
	-29.5	131.606	132.749
	-29	130.804	133.832
	-28.5	129.377	133.832
	-28	129.045	133.832
	-27.5	126.668	137.837
	-27	128.468	137.837
	-26.5	128.468	137.709
	-26	130.301	137.709
	-25.5	130.301	131.723
	-25	130.301	128.974
	-24.5	130.274	128.051
	-24	131.92	126.133
	-23.5	131.758	126.133
	-23	134.469	126.133
	-22.5	134.648	132.416
	-22	134.648	132.416
	-21.5	131.855	132.527
	-21	131.855	132.527
	-20.5	125.254	134.243
	-20	125.254	138.918
	-19.5	127.233	138.918
	-19	124.322	138.918
	-18.5	123.455	138.144
	-18	125.192	134.887
	-17.5	125.192	130.518
	-17	120.627	130.518
	-16.5	124.497	130.478
	-16	124.688	129.745
	-15.5	124.334	127.422
	-15	119.241	129.745
	-14.5	118.661	127.422
	-14	118.661	127.422
	-13.5	118.653	132.303
	-13	118.965	132.303
	-12.5	123.09	135.319
	-12	123.09	135.319
	-11.5	121.919	135.327
	-11	126.169	130.863
	-10.5	128.078	132.168
	-10	121.919	130.863
	-9.5	124.616	130.863
	-9	131.739	130.729
	-8.5	130.575	126.433
	-8	130.93	125.282
	-7.5	132.743	126.433
	-7	132.743	123.74
	-6.5	134.876	123.74
	-6	129.613	124.899
	-5.5	123.263	127.221
	-5	123.263	130.003
	-4.5	123.263	132.203
	-4	120.706	130.003
	-3.5	120.832	130.003
	-3	120.832	129.627
	-2.5	120.832	129.627
	-2	122.711	129.627
	-1.5	123.85	129.669
	-1	127.304	129.669
	-0.5	127.304	130.88
NaAz application	0	122.426	130.88
	0.5	122.426	130.88
	1	122.687	126.156
	1.5	122.687	126.156
	2	122.687	121.042
	2.5	125.255	121.042
	3	125.255	121.042
	3.5	126.531	121.042
	4	124.015	125.926
	4.5	124.015	127.6
	5	119.933	128.607
	5.5	124.372	127.6
	6	123.604	127.6
	6.5	124.147	127.6
	7	126.357	127.737
	7.5	126.357	127.737
	8	125.952	127.737
	8.5	126.682	127.737
	9	125.707	127.579
	9.5	122.335	127.579
	10	122.172	127.579
	10.5	122.055	127.579
	11	121.628	127.579
	11.5	120.371	123.118
	12	122.792	123.118
	12.5	122.735	123.118
	13	123.286	123.409
	13.5	124.085	124.933
	14	122.174	125.004
	14.5	122.174	124.933
	15	122.803	124.078
	15.5	121.827	124.078
	16	121.646	123.289
	16.5	123.556	121.342
	17	123.556	120.508
	17.5	125.674	118.83
	18	125.703	118.464
	18.5	126.719	118.464
	19	125.712	114.913
	19.5	116.862	111.726
	20	116.616	111.726
	20.5	114.797	109.58
	21	114.797	109.58
	21.5	115.898	113.125
	22	117.681	115.985
	22.5	117.865	113.125
	23	118.543	113.125
	23.5	124.7	113.108
	24	124.857	112.549
	24.5	124.507	106.453
	25	117.859	106.453
	25.5	113.501	105.223
	26	112.726	106.453
	26.5	112.726	106.453
	27	117.648	100.37
	27.5	118.297	100.3
	28	118.698	92.5398
	28.5	116.569	90.9798
	29	110.151	90.9798
	29.5	109.697	90.4563
	30	105.885	90.4265
	30.5	101.592	85.8425
	31	99.9392	82.4382
	31.5	101.328	80.8004
	32	101.328	80.8004
	32.5	94.7126	77.6486
	33	94.7126	77.6486
	33.5	94.7154	77.6486
	34	93.1791	77.6486
	34.5	93.495	76.9659
	35	92.5656	74.7242
	35.5	92.2497	74.1438
	36	90.398	73.9648
	36.5	90.398	70.8906
	37	89.6294	67.398
	37.5	88.7841	67.398
	38	86.0423	63.767
	38.5	85.8568	63.767
	39	82.5979	63.767
	39.5	80.2101	57.9675
	40	79.8723	56.6107
	40.5	77.2022	53.2657
	41	74.8267	52.374
	41.5	75.4257	51.3106
	42	73.9295	51.3106
	42.5	70.1938	51.3045
	43	65.9835	51.3106
	43.5	65.8273	51.3106
	44	65.8273	47.2476
	44.5	64.4184	47.2476
	45	62.6796	47.2476
	45.5	53.5266	42.8979
	46	51.9192	42.3659
	46.5	51.8097	39.6194
	47	50.6366	39.6194
	47.5	50.5941	41.2554
	48	48.7684	41.2554
	48.5	50.0672	41.2554
	49	49.1	42.3034
	49.5	49.1	42.141
	50	46.7147	42.141
	50.5	46.4436	38.426
	51	45.9821	35.4836
	51.5	44.8758	33.4809
	52	44.7388	32.6002
	52.5	39.1966	29.0934
	53	39.1966	27.6268
	53.5	39.1786	25.8091
	54	36.4166	25.8091
	54.5	36.2602	25.8091
	55	38.5855	25.8091
	55.5	36.2602	23.6212
	56	34.3485	23.5202
	56.5	33.6325	23.2531
	57	33.6325	20.8499
	57.5	32.2229	22.4143
	58	32.1005	22.4143
	58.5	31.965	20.8499
	59	31.2372	20.6149
	59.5	30.7419	17.8967
	60	30.4042	17.8967
	60.5	30.912	15.8631
	61	30.912	15.4039
	61.5	23.6401	14.8034
	62	23.0303	14.8034
	62.5	21.5054	14.0061
	63	21.2782	14.8034
	63.5	21.2782	14.0275
	64	20.9547	16.7584
	64.5	21.4784	14.0275
	65	19.8767	14.0275
	65.5	19.363	12.3478
	66	18.1694	9.98867
	66.5	17.7194	9.98867
	67	17.7194	9.98867
	67.5	15.888	11.0363
	68	15.6421	11.0363
	68.5	14.4022	11.2026
	69	14.1469	14.2526
	69.5	13.2948	12.3386
	70	13.2948	11.2026
	70.5	12.6906	11.2026
	71	12.2581	12.3386
	71.5	9.51846	10.6212
	72	11.4163	9.31199
	72.5	9.8565	9.31199
	73	9.831	8.26597
	73.5	9.831	7.60021
	74	9.2826	7.60021
	74.5	9.2826	3.42824
	75	9.67781	3.42824
	75.5	9.67781	3.56941
	76	8.91253	3.56941
	76.5	7.97473	3.56941
	77	6.99677	4.69767
	77.5	6.99677	4.69767
	78	7.39667	4.56821
	78.5	8.81051	3.7137
	79	8.23244	4.56821
	79.5	8.23244	3.7137
	80	6.76355	3.7137
	80.5	6.6871	4.14916
	81	5.52117	4.14916
	81.5	5.0934	4.14916
	82	3.37557	4.14916
	82.5	3.37557	3.23244
	83	3.54972	3.23244
	83.5	4.43125	3.62554
	84	4.41558	3.46456
	84.5	4.67354	3.46456
	85	3.86508	3.46456
	85.5	4.03982	-1.96059
	86	3.4386	-1.96059
	86.5	3.4386	-1.96059
	87	3.42301	-0.390441
	87.5	4.72685	2.1594
	88	5.44081	2.1594
	88.5	5.44081	-0.372717
	89	4.05085	2.1594
	89.5	3.37342	0.413498
	90	4.13586	-0.372717
	90.5	2.69292	-0.372717
	91	3.10625	-2.96988
	91.5	3.05325	-2.96988
	92	3.05252	-2.96988
	92.5	3.05252	-1.72959
	93	2.87299	0.767048
	93.5	3.82032	1.22956
	94	3.59081	2.13813
	94.5	3.59081	1.22956
	95	0.913371	1.22956
	95.5	3.59081	0.796309
	96	0.913371	0.796309
	96.5	1.7519	0.766905
	97	1.7519	0.796309
	97.5	1.8337	4.33257
	98	1.8337	4.33257
	98.5	1.8337	6.0114
	99	1.69338	6.0114
	99.5	0.945891	4.7465
	100	1.67916	2.82051
	100.5	0.28714	4.7465
	101	0.28714	4.7465
	101.5	0.694343	2.82051
	102	1.09408	6.38574
	102.5	-0.148731	6.62119
	103	-1.15493	6.62119
	103.5	-1.07109	5.11092
	104	-0.988753	5.11092
	104.5	0.0207975	4.50244
	105	2.00871	4.13548
	105.5	2.11289	4.13548
	106	2.11183	4.13548
	106.5	1.87685	4.13548
	107	1.87685	1.20322
	107.5	1.87685	-0.957545
	108	1.71402	-1.6545
	108.5	-0.267573	-1.6545
	109	0.287068	-0.957545
	109.5	0.287068	3.66607
	110	0.151291	3.66607
	110.5	0.151291	3.66607
	111	0.367743	3.37746
	111.5	1.74505	3.37746
	112	0.224369	3.32801
	112.5	0.332374	3.32801
	113	0.332374	3.32801
	113.5	0.188999	4.69181
	114	-0.120697	2.8644
	114.5	1.34357	2.8644
	115	0.931869	2.22632
	115.5	-1.16965	2.22632
	116	-1.35537	0.754129
	116.5	-1.98938	0.754129
	117	-1.98938	0.754129
	117.5	-0.819834	1.22388
	118	-1.23635	1.22388
	118.5	-1.23635	2.22494
	119	-0.331753	2.22494
	119.5	-1.55989	1.22388
	120	-1.55989	2.22494
	120.5	-1.6345	2.31599
	121	-0.707588	2.31599
	121.5	-0.707588	2.90377
	122	-0.280277	2.90377
	122.5	-0.983949	2.90377
	123	-0.556638	0.880135
	123.5	-1.12767	-1.7345
	124	-1.94165	-1.7345
	124.5	-2.52783	-2.65133
	125	-2.49437	-0.756742
	125.5	-2.49437	-0.756742
	126	-1.21717	-0.756742
	126.5	-0.947582	-0.756742
	127	-0.947582	-0.630279
	127.5	-1.61675	0.105195
	128	-1.61675	1.13007
	128.5	-2.71352	1.13007
	129	-2.71352	1.13007
	129.5	0.0853174	1.13007
	130	0.565866	0.813087

## Sheet: Ext Fig. 2h
		soma
		tub-Gal80ts;VT30559 > UAS-AT103NL
		timetraces
		5xmassed Unpaired		5x spaced Paired
	time (s)	Mean	S.E.M	Mean	S.E.M
	-45	128.056	4.70025	119.958	3.03642
	-44.5	128.467	4.85985	120.16	3.20673
	-44	127.882	4.4562	120.584	3.26988
	-43.5	127.505	4.52429	120.3	3.38357
	-43	126.902	4.45914	120.853	3.36146
	-42.5	127.721	4.91978	121.676	3.98649
	-42	126.536	5.03036	121.328	3.76092
	-41.5	128.394	5.61118	120.558	3.31051
	-41	127.304	5.09547	121.5	3.2439
	-40.5	126.939	5.19388	120.592	3.09546
	-40	127.677	4.69574	120.854	2.90887
	-39.5	127.25	4.78477	120.812	3.41233
	-39	126.603	4.96077	119.79	3.36417
	-38.5	126.481	4.82621	119.375	3.13526
	-38	126.29	4.76291	118.817	2.66919
	-37.5	127.45	4.90118	119.031	2.33003
	-37	129.041	5.24104	119.11	2.2911
	-36.5	130.055	5.25185	118.209	2.36029
	-36	129.782	5.31749	118.661	2.34724
	-35.5	130.452	5.58892	119.37	2.89388
	-35	129.48	5.50014	119.479	3.09435
	-34.5	129.235	5.43633	120.317	3.40655
	-34	128.982	5.54055	120.378	3.41405
	-33.5	129.476	5.35371	120.585	3.38402
	-33	128.967	5.28234	120.264	3.23591
	-32.5	128.625	5.31648	120.528	2.99126
	-32	129.437	5.35012	120.479	3.04033
	-31.5	129.796	5.30385	119.228	2.96533
	-31	128.027	5.23979	118.997	3.15307
	-30.5	128.323	5.12337	118.696	3.11837
	-30	127.799	5.19099	118.726	3.10393
	-29.5	127.075	5.11901	118.621	2.95049
	-29	126.624	5.04218	119.387	2.89534
	-28.5	125.501	5.09771	119.368	2.89691
	-28	126.939	5.1827	118.738	2.76281
	-27.5	126.999	5.32381	118.987	3.18817
	-27	127.902	5.80347	118.756	3.20115
	-26.5	127.944	5.95355	118.264	3.04307
	-26	128.564	6.19806	117.66	2.9709
	-25.5	128.386	5.78417	117.011	2.83809
	-25	128.148	5.74082	117.499	2.89533
	-24.5	126.994	5.68998	116.151	2.5869
	-24	128.845	5.95266	116.921	2.9827
	-23.5	128.381	5.35571	117.352	3.38068
	-23	129.299	5.50486	117.548	3.15333
	-22.5	129.21	5.62357	118.567	3.33974
	-22	129.932	5.62376	118.865	3.26165
	-21.5	130.383	5.63062	118.83	3.0539
	-21	129.812	5.7506	119.041	2.88958
	-20.5	126.852	5.35482	118.654	2.93201
	-20	127.154	5.47534	118.873	3.47437
	-19.5	127.403	5.38078	119.158	3.6894
	-19	126.356	5.30608	118.81	3.71671
	-18.5	127.386	5.20748	118.057	3.22426
	-18	127.68	5.20088	119.478	3.5093
	-17.5	128.299	4.94286	119.083	3.49086
	-17	126.857	5.15871	119.019	3.41485
	-16.5	127.604	5.00509	119.244	3.39342
	-16	128.294	5.14022	118.896	3.61048
	-15.5	128.021	5.17121	118.418	3.3164
	-15	127.389	5.22563	118.091	3.49167
	-14.5	127.631	5.22303	119.008	3.13638
	-14	128.08	5.20238	118.249	3.10681
	-13.5	127.454	5.29986	118.741	3.1435
	-13	127.897	5.18783	118.327	3.15784
	-12.5	127.292	5.23112	118.692	3.02685
	-12	127.758	5.52799	118.538	3.35767
	-11.5	127.241	5.55944	118.607	3.31485
	-11	126.881	5.59043	118.927	3.07335
	-10.5	126.949	5.81044	119.168	3.10112
	-10	129.23	5.56663	117.942	3.38901
	-9.5	129.085	5.95183	118.851	3.51644
	-9	129.821	6.16764	119.461	2.99421
	-8.5	129.193	6.16774	117.813	3.44166
	-8	130.367	6.41942	118.703	2.79102
	-7.5	129.949	6.29649	119.025	2.70596
	-7	129.125	5.69868	118.287	2.88288
	-6.5	130.669	5.66523	117.912	3.04135
	-6	129.801	6.02596	119.538	2.95358
	-5.5	127.448	5.49685	118.925	2.92894
	-5	128.553	5.87452	118.709	2.94746
	-4.5	127.635	5.89952	119.493	3.13576
	-4	126.259	5.6209	120.113	3.27209
	-3.5	126.768	5.20756	118.811	3.39554
	-3	127.334	5.13873	120.334	3.88596
	-2.5	126.884	5.08864	120.305	4.29963
	-2	126.796	4.95716	119.76	4.4656
	-1.5	126.572	5.07771	118.617	4.0649
	-1	125.135	5.27758	117.995	4.00988
	-0.5	124.493	5.57498	118.669	3.43815
NaAz application	0	122.442	5.58361	118.346	3.23016
	0.5	122.932	6.68304	117.629	3.2257
	1	125.778	6.29168	116.243	3.42241
	1.5	124.329	6.09708	116.003	3.54329
	2	124.742	5.58617	116.607	4.01693
	2.5	123.617	5.31058	118.154	3.54217
	3	123.802	5.14168	119.401	4.00425
	3.5	123.541	4.83106	119.079	4.04692
	4	123.317	4.80998	119.3	3.97179
	4.5	125.325	5.17468	119.76	4.09099
	5	126.108	5.1505	119.984	3.95115
	5.5	127.365	5.2945	119.097	4.03276
	6	126.074	5.63564	119.178	3.90713
	6.5	125.974	5.96538	117.866	3.59137
	7	125.885	5.66271	117.763	3.56425
	7.5	126.158	5.55636	118.297	3.82681
	8	124.792	5.85211	117.926	3.86137
	8.5	123.935	5.33894	117.473	3.96121
	9	123.84	5.12222	117.074	4.01192
	9.5	123.772	4.90097	115.661	3.81539
	10	124.818	5.08446	114.443	3.63698
	10.5	125.474	5.35023	114.591	3.75608
	11	125.549	5.67808	114.095	4.08262
	11.5	125.344	5.69244	113.103	4.08003
	12	125.953	6.08821	112.285	4.15063
	12.5	124.61	5.91069	111.843	4.28575
	13	123.647	5.59703	110.161	4.47731
	13.5	123.002	5.77912	109.826	4.67288
	14	121.294	5.34255	109.549	4.69531
	14.5	120.61	5.35325	108.821	5.09857
	15	119.905	5.25103	107.982	5.08316
	15.5	119.392	5.23782	107.509	5.00177
	16	119.317	5.07233	107.299	5.36351
	16.5	120.145	5.08707	106.546	5.52739
	17	118.778	5.0903	106.335	5.55613
	17.5	118.878	5.12935	105.469	5.92073
	18	117.585	5.23947	104.578	6.16654
	18.5	117.227	5.29487	104.468	6.34271
	19	116.419	5.19762	103.255	6.36679
	19.5	114.981	5.24142	102.383	6.28382
	20	115.1	5.25075	101.306	6.16435
	20.5	114.41	5.29937	100.059	6.55827
	21	113.713	5.43076	98.7641	7.31012
	21.5	111.146	5.41684	97.5763	7.12431
	22	111.379	6.18335	96.6846	7.26633
	22.5	109.275	6.25382	96.7293	7.43592
	23	108.34	6.37999	95.7513	7.28876
	23.5	108.394	6.61814	94.0547	7.1133
	24	108.409	6.83758	93.7648	7.36058
	24.5	105.952	7.26598	91.756	7.28349
	25	105.198	7.1166	90.6465	7.45156
	25.5	102.376	7.00115	89.9782	7.87378
	26	101.499	7.16217	89.1536	8.28983
	26.5	99.2178	6.87821	87.6019	8.3324
	27	98.1426	7.18885	84.9051	8.15179
	27.5	97.1056	7.22411	83.1783	8.6099
	28	95.7973	7.48371	81.2915	8.74118
	28.5	95.2944	7.3683	80.6158	9.0889
	29	92.5516	7.42666	79.209	9.22776
	29.5	91.0774	7.45031	78.9819	9.22621
	30	89.9898	7.57512	77.7268	9.06976
	30.5	87.9159	7.32255	77.3114	8.88893
	31	87.3724	7.49668	75.6694	8.74892
	31.5	87.5901	7.58922	74.6402	8.524
	32	85.9068	7.43941	72.0723	8.60016
	32.5	84.123	7.40465	70.6846	8.41208
	33	82.4836	7.69639	69.7969	8.39226
	33.5	78.0213	7.76212	67.3288	8.52382
	34	77.1131	7.85542	66.4735	8.43576
	34.5	78.8643	8.02802	65.8816	8.32137
	35	78.1034	8.07436	64.6791	8.41289
	35.5	76.5808	8.42507	63.1951	8.61179
	36	75.354	8.44456	62.3305	8.30628
	36.5	73.811	8.27323	61.2018	8.44478
	37	71.5399	8.12934	60.0109	8.5233
	37.5	68.8423	8.20509	59.2419	8.41051
	38	67.5773	8.11444	57.1531	8.21727
	38.5	66.3582	8.05532	55.3845	8.38814
	39	64.5193	8.02381	54.3683	8.15271
	39.5	63.263	7.94289	53.3126	8.04043
	40	62.6155	7.99576	52.3977	8.06224
	40.5	61.3861	8.01722	51.332	8.09533
	41	61.161	7.91256	50.3705	8.02106
	41.5	59.3084	7.83571	48.991	7.69442
	42	57.9125	7.71416	47.336	7.50732
	42.5	57.4067	7.76273	46.5892	7.43902
	43	56.124	7.56694	45.2688	7.01215
	43.5	53.106	7.42769	44.0886	6.81841
	44	51.6014	7.31964	42.8239	6.7083
	44.5	50.8126	7.67363	41.9634	6.64549
	45	50.2529	7.65104	40.9826	6.44
	45.5	49.212	7.57834	38.523	6.43652
	46	48.6519	7.47985	37.791	6.63046
	46.5	48.0571	7.49692	36.5146	6.50333
	47	46.7187	7.45888	35.7207	6.43471
	47.5	45.6176	7.53838	35.0097	6.5258
	48	44.8043	7.21061	34.4125	6.26757
	48.5	44.1702	7.21422	34.2537	5.97121
	49	41.638	6.78523	33.1597	5.93927
	49.5	41.1398	6.55055	32.577	5.68532
	50	40.5656	6.43899	31.854	5.60926
	50.5	39.2617	6.50494	31.0094	5.52145
	51	37.9106	6.31647	30.3579	5.48581
	51.5	37.4108	6.47231	29.3942	5.30127
	52	36.4699	6.92247	28.3745	5.34675
	52.5	33.4834	6.18848	26.8457	5.32356
	53	33.2839	6.16442	26.2443	5.44657
	53.5	32.6714	6.1076	25.9332	5.25597
	54	31.8033	6.39398	24.9151	4.99897
	54.5	31.7205	6.31141	24.6528	5.06003
	55	30.3693	6.17172	24.1961	4.98749
	55.5	29.2664	5.99746	23.1448	4.8263
	56	28.6682	5.83893	22.3569	4.85074
	56.5	28.0116	5.81996	21.9736	4.80784
	57	27.0009	5.62205	20.1864	4.432
	57.5	27.2053	5.42988	19.8029	4.56592
	58	26.3035	5.36302	19.3491	4.50358
	58.5	26.0182	5.45459	18.6426	4.30164
	59	25.3432	5.33991	18.1424	4.25895
	59.5	24.4808	5.31817	17.8945	4.10356
	60	24.261	5.3638	17.5156	4.17875
	60.5	23.3887	5.19655	16.5378	3.93441
	61	23.0577	5.02493	16.7384	3.87232
	61.5	21.8813	5.07162	15.689	3.76783
	62	21.41	4.83695	15.6343	3.71475
	62.5	20.1616	4.70294	14.7327	3.61296
	63	20.3249	4.60461	14.2858	3.47539
	63.5	20.2742	4.43232	13.3345	3.48077
	64	19.6862	4.41258	13.1424	3.33067
	64.5	19.6488	4.36797	12.6245	3.43103
	65	18.2751	4.16671	12.1188	3.14516
	65.5	16.7735	3.92617	11.6364	3.05998
	66	15.9121	3.87964	11.4138	2.98159
	66.5	15.3219	3.66356	11.931	3.07781
	67	15.5536	3.69892	10.5329	2.94641
	67.5	14.6011	3.64887	10.7512	3.02865
	68	14.4207	3.57155	10.8786	2.76113
	68.5	13.6351	3.67568	10.8172	2.74784
	69	12.4097	3.57284	10.2333	2.896
	69.5	12.4365	3.5156	10.7014	2.63432
	70	12.4861	3.23032	9.91817	2.55861
	70.5	11.6706	3.34548	8.96458	2.46323
	71	12.0106	3.03124	8.94449	2.48527
	71.5	12.2021	2.97581	8.33627	2.33334
	72	11.6611	2.89544	8.10555	2.19126
	72.5	10.8992	2.83515	8.15095	2.07227
	73	10.118	2.78666	7.86376	2.10145
	73.5	10.1679	2.87574	7.40043	2.07663
	74	9.76864	2.8842	7.11328	2.10013
	74.5	9.60895	2.52487	6.27946	1.86092
	75	9.17333	2.40212	5.50489	1.93545
	75.5	9.47037	2.3419	5.62544	1.83458
	76	9.12968	2.33317	5.84268	1.81658
	76.5	8.59763	2.15614	5.89582	1.81161
	77	8.24147	2.24167	5.9878	1.79179
	77.5	7.22163	2.34548	5.59949	1.75669
	78	7.29254	2.37456	5.4522	1.83572
	78.5	7.61049	2.33113	5.04798	1.81787
	79	7.22351	2.16003	5.1453	1.65023
	79.5	7.13755	2.04861	4.09137	1.5434
	80	6.62057	2.00161	4.38465	1.59267
	80.5	6.23615	1.8486	4.31595	1.51776
	81	5.83794	1.86624	4.09106	1.43783
	81.5	5.6833	1.76098	3.86669	1.28611
	82	5.64558	1.75959	3.59057	1.26985
	82.5	6.3917	1.77156	3.41274	1.23895
	83	6.49602	1.77536	3.30596	1.27454
	83.5	6.37773	1.62683	2.966	1.26507
	84	6.58473	1.66311	2.72007	1.35344
	84.5	5.17456	1.63981	3.12324	1.35659
	85	4.89447	1.52997	3.51191	1.20798
	85.5	5.06528	1.55223	3.0133	1.32559
	86	5.26472	1.53492	3.37776	1.31132
	86.5	4.41675	1.61674	2.86688	1.23133
	87	4.74223	1.51608	2.97686	1.01149
	87.5	4.91636	1.54134	2.77945	0.918825
	88	4.60195	1.43528	2.85167	0.861764
	88.5	4.43975	1.3562	2.42433	0.912766
	89	4.75482	1.22351	2.90955	0.99625
	89.5	5.11308	1.20874	2.89112	1.12193
	90	4.86135	1.11759	2.32314	1.11781
	90.5	4.19409	1.36343	1.66521	1.15713
	91	3.05804	1.10781	1.80569	1.15781
	91.5	2.54041	1.08482	1.34683	1.14844
	92	2.74299	1.1753	0.919862	1.22287
	92.5	2.58819	1.23666	1.0717	1.04516
	93	2.58371	0.795764	1.9866	0.883652
	93.5	2.99064	0.725324	2.13833	0.842991
	94	2.47912	0.988141	2.60553	0.720486
	94.5	3.39918	0.87807	2.85009	0.861204
	95	3.40484	0.846991	2.74827	0.792425
	95.5	3.08166	0.941756	2.68402	0.771514
	96	2.51982	0.907469	2.14084	0.846404
	96.5	2.01612	1.44867	1.63945	0.695463
	97	1.41703	1.23607	1.42497	0.678324
	97.5	1.10352	1.24039	1.61509	0.719101
	98	0.705385	0.960216	1.32538	0.70778
	98.5	0.463066	0.943707	1.74791	0.875516
	99	0.359965	0.723258	2.11601	0.931234
	99.5	0.259843	0.804494	2.28548	0.846297
	100	0.424797	0.785865	2.05473	0.757015
	100.5	0.620715	0.758966	2.03864	0.756067
	101	0.196782	0.852076	1.67387	0.663561
	101.5	0.396126	0.823854	1.69916	0.499734
	102	0.517911	0.871237	1.5691	0.719059
	102.5	0.204317	0.735884	1.45454	0.772688
	103	0.910944	0.570666	1.37854	0.8817
	103.5	0.507713	0.777222	1.42219	0.634769
	104	1.20975	0.532642	1.09258	0.555571
	104.5	1.37593	0.600374	0.900376	0.614298
	105	1.95053	0.783974	1.3161	0.533915
	105.5	0.705507	0.857181	1.15034	0.543838
	106	1.52768	0.865864	1.17189	0.581005
	106.5	-0.00135232	0.831635	0.621904	0.636594
	107	0.415058	0.630141	0.515654	0.673685
	107.5	-0.0929806	0.629294	0.583858	0.668957
	108	0.255948	0.487774	0.656946	0.608264
	108.5	0.71517	0.773821	0.811898	0.426042
	109	0.748103	0.789129	1.34783	0.731931
	109.5	0.246486	0.823588	1.31608	0.646537
	110	0.338476	1.00803	0.98182	0.629509
	110.5	0.437562	0.838356	1.12545	0.579359
	111	0.594514	0.563823	0.766751	0.616379
	111.5	1.13769	0.775409	0.816214	0.563993
	112	0.425526	0.50426	1.02792	0.354937
	112.5	0.439252	0.418868	0.818098	0.521412
	113	0.561038	0.62531	0.72282	0.622777
	113.5	0.403176	0.743615	1.21255	0.644312
	114	0.580169	0.753927	1.44725	0.850888
	114.5	0.968148	0.499004	1.46257	0.789349
	115	1.16145	0.490687	1.75184	0.779485
	115.5	-0.18365	0.305415	0.935849	0.471873
	116	-0.564281	0.402722	1.23039	0.711107
	116.5	-0.754749	0.335191	0.592847	0.544511
	117	-1.08163	0.408961	0.866052	0.551604
	117.5	-1.15595	0.406685	1.003	0.386919
	118	-1.28411	0.392633	1.15681	0.471957
	118.5	-0.503221	0.420615	1.20285	0.516484
	119	-0.640984	0.55874	0.791006	0.559077
	119.5	-0.471923	0.493785	0.633759	0.609423
	120	0.281648	0.897234	0.427962	0.437935
	120.5	-0.132958	0.490604	0.77103	0.681453
	121	-0.0730422	0.901434	0.888261	0.664408
	121.5	-1.12287	0.623808	0.439145	0.534107
	122	-0.774745	0.862811	0.661552	0.489967
	122.5	-1.18185	0.887916	0.0793525	0.461831
	123	-1.40299	0.790556	0.3247	0.538381
	123.5	-1.3236	0.738301	0.418247	0.474124
	124	-0.917391	0.540358	0.28624	0.464097
	124.5	-1.2477	0.567948	0.138901	0.531141
	125	-1.27483	0.519873	0.603672	0.463479
	125.5	-0.833958	0.423789	1.22026	0.572249
	126	-0.745398	0.496451	1.46747	0.619521
	126.5	-0.688377	0.525868	1.54601	0.643875
	127	0.00196377	0.584237	1.47163	0.707059
	127.5	-1.13915	0.750834	1.05438	0.665767
	128	0.143539	0.539471	0.747153	0.519975
	128.5	0.264754	0.646201	0.100884	0.639285
	129	0.153794	0.652075	0.0337667	0.631574
	129.5	-0.604437	0.657541	0.225867	0.559358
	130	-0.634485	0.744121	0.527858	0.484424
	130.5	-0.979281	0.655245	0.472787	0.562856
	131	-1.08878	1.0392	0.54497	0.606081
	131.5	-0.963909	1.1286	0.526256	0.566362
	132	-1.12531	1.1637	0.416572	0.54612
	132.5	-1.01579	1.01727	0.994688	0.427347
	133	-1.11708	1.00483	0.632342	0.390325
	133.5	-1.11338	1.02227	0.739751	0.343114
	134	-0.787715	0.622234	0.992886	0.531481
	134.5	-0.404228	0.753394	0.656203	0.428089
	135	-0.317726	0.848943	0.838091	0.580867
	135.5	0.350828	0.786904	0.452822	0.687857
	136	0.141603	0.818958	0.546357	0.368821
	136.5	0.677059	0.750877	0.390028	0.33477
	137	0.00867401	0.856751	0.423483	0.373186
	137.5	-0.199635	1.06234	0.227504	0.311623
	138	-0.384906	1.06868	0.701742	0.37522
	138.5	-1.03916	0.966681	0.596002	0.389994
	139	-1.58171	0.966418	0.670647	0.398275
	139.5	-1.03221	0.753829	0.133622	0.436333
	140	-1.0481	0.653799	0.0501754	0.417858
	140.5	-0.251312	0.678353	-0.10861	0.407631
	141	0.453134	1.43692	-0.105685	0.696455
	141.5	0.582166	1.50366	-0.0931219	0.698508
	142	-0.508569	1.02406	0.0781012	0.653836
	142.5	-0.784575	1.01425	-0.00367913	0.5894
	143	-0.27484	0.650121	0.0556982	0.681888
	143.5	-0.00669787	0.684054	-0.12628	0.676661
	144	0.573773	0.731128	0.309462	0.660082
	144.5	0.607373	0.531183	0.153726	0.650685
	145	0.313133	0.449646	-0.255032	0.657331
	145.5	0.430984	0.565936	-0.116903	0.500942
	146	0.46709	0.366033	0.297617	0.514151
	146.5	-0.18613	0.520511	-0.105139	0.631427
	147	0.276264	0.514069	0.276812	0.634721
	147.5	-0.146407	0.518139	0.497966	0.642013
	148	-0.718016	0.727039	0.427351	0.486945
	148.5	-1.04539	0.836824	-0.671601	0.471144
	149	-0.188064	0.784357	-0.450261	0.499768
	149.5	0.493225	0.401397	-0.214294	0.421507
	150	1.06229	0.733781	-0.262115	0.488247
	150.5	-0.104894	0.736434	-0.20359	0.542411
	151	0.861755	0.788897	0.519003	0.508184
	151.5	0.510618	0.853649	0.607985	0.504719
	152	0.430085	0.782524	0.3222	0.51831
	152.5	0.177858	0.521509	0.248347	0.457522
	153	-0.584668	0.575711	0.491942	0.404814
	153.5	-0.368192	0.612032	-0.0459732	0.342058
	154	-0.13846	0.59399	-0.70224	0.536494
	154.5	-0.0873439	0.597106	-0.194724	0.524483
	155	-0.29642	0.50991	-0.323428	0.53638
