# Supplementary material for: Neuronal fatty acid oxidation fuels memory after intensive learning in Drosophila
Source: Nat Metab. 2025 Dec 10;7(12):2438–50. doi: 10.1038/s42255-025-01416-5 (PMC12727536; doi:10.1038/s42255-025-01416-5)
Supplement: Supplementary file 9 — Numerical source data. [file 42255_2025_1416_MOESM9_ESM.xlsx]

## Sheet: Ext Fig. 3a
	5x massed
	tub-Gal80ts; R54H02/+	tub-Gal80ts; R54H02 > UAS-GLaz RNAi KK106377	+/ UAS-GLaz RNAi KK106377
	30	39	32
	6	5	33
	47	49	-2
	22	26	24
	28	21	9
	25	8	7
	25	20

## Sheet: Ext Fig. 3b
	5x massed
	tub-Gal80ts; R54H02/+	tub-Gal80ts; R54H02 > UAS-GLaz RNAi HMC06329	+/ UAS-UAS-GLaz RNAi HMC06329
	46	16	11
	18	28	33
	40	31	26
	24	24	19
	11	-1	22
	8	4	65
	21	14	4
	-2	35	9

## Sheet: Ext Fig. 3c
	oxidation state
	CS
	5xmassed Unpaired	5xmassed Paired
	4.814	1.65171
	4.75438	2.28561
	1.43825	1.9179
	5.95652	3.36465
	3.70912	2.70232
	3.54831	2.08033
	1.70647	6.68184
		2.19124
