# Supplementary material for: Neuronal fatty acid oxidation fuels memory after intensive learning in Drosophila
Source: Nat Metab. 2025 Dec 10;7(12):2438–50. doi: 10.1038/s42255-025-01416-5 (PMC12727536; doi:10.1038/s42255-025-01416-5)
Supplement: Supplementary file 10 — Numerical source data. [file 42255_2025_1416_MOESM10_ESM.xlsx]

## Sheet: Ext Fig. 4a
	5x massed non induced (18°C)
	tub-Gal80ts; R54H02/+	tub-Gal80ts; R54H02 > UAS-ACC RNAi GD3482	+/ UAS-ACC RNAi GD3482
	52	35	3
	1	31	52
	19	34	43
	38	35	46
	20	52	31
	12	29	25
	52	6	18
	44	42	29
	19	23	18
	33	18	16

## Sheet: Ext Fig. 4b
	5x massed non induced (18°C)
	tub-Gal80ts; R54H02/+	tub-Gal80ts; R54H02 > UAS-Apolpp RNAi HM05157	+/ UAS-Apolpp RNAi HM05157
	18	13	16
	24	23	24
	43	19	32
	31	34	19
	44	19	45
	22	19	24
	52	55	39
	14	21	43
	51	40	36
	16	7	44
	55	26	58
	12	14	39

## Sheet: Ext Fig. 4c
	5x massed non induced (18°C)
	tub-Gal80ts; R54H02/+	tub-Gal80ts; R54H02 > UAS-Apoltp RNAi HMC03294	+/ UAS-Apoltp RNAi HMC03294
	35	-10	41
	29	31	32
	19	46	17
	7	7	-1
	33	28	-7
	35	32	32
	31	38	18
	31	33	8
	30	6	17
	28	1	34
	35	35	15
	25

## Sheet: Ext Fig. 4d
	5x massed non induced (18°C)
	tub-Gal80ts; VT30559/+	tub-Gal80ts; VT30559 > UAS-LRP1 RNAi HMS02875	+/ UAS-LRP1 RNAi HMS02875
	43	32	24
	25	13	5
	28	25	33
	30	3	3
	10	12	14
	35	21	35
	30	58	35
	53	0	38
	30	48	13
	6	11	13

## Sheet: Ext Fig. 4e
		tub-Gal80ts;VT30559> UAS-AT103NL
		timetraces
		5xmassed Unpaired		5xmassed Paired
	time (s)	Mean	S.E.M	Mean	S.E.M
	75	172.54	6.39038	157.75	5.53392
	75.5	171.41	6.32568	167.916	7.34079
	76	170.658	6.21185	167.657	7.60305
	76.5	169.391	5.98394	166.308	7.73739
	77	170.54	5.77632	166.405	6.58232
	77.5	167.794	5.43242	166.106	6.36112
	78	167.981	5.33646	160.49	4.91863
	78.5	167.605	5.19275	156.61	6.12779
	79	165.311	3.99193	157.411	5.91375
	79.5	165.979	4.30584	155.187	5.45912
	80	166.592	4.26301	164.224	5.63936
	80.5	166.872	4.52771	164.914	5.80653
	81	166.808	4.54865	167.105	5.66662
	81.5	168.006	5.28597	163.832	4.61661
	82	166.69	5.29498	159.311	5.87709
	82.5	167.096	5.23215	160.086	6.09449
	83	165.335	4.65787	158.367	5.60381
	83.5	165.112	4.5821	159.355	5.57968
	84	165.271	4.51479	162.735	5.20057
	84.5	162.934	5.22956	163.941	5.01785
	85	165.381	4.16042	167.958	7.16272
	85.5	167.113	4.75315	166.818	6.25016
	86	167.893	5.0622	165.846	5.45586
	86.5	166.938	4.67159	167.724	6.51074
	87	167.82	5.18361	167.675	6.7989
	87.5	166.673	5.44167	167.456	6.11121
	88	165.249	5.42655	168.678	6.67446
	88.5	166.981	5.04854	170.408	8.03967
	89	168.711	4.71428	168.324	6.63965
	89.5	171.287	4.87014	166.99	5.73047
	90	170.878	4.91014	165.444	5.75956
	90.5	171.7	4.78197	164.367	5.78998
	91	171.487	4.53328	161.413	4.91843
	91.5	172.365	5.0924	164.476	4.59816
	92	169.271	4.29603	163.12	4.17534
	92.5	171.213	4.5395	162.231	4.31416
	93	172.927	4.9065	165.774	5.42486
	93.5	172.745	5.11138	166.469	5.60659
	94	172.103	4.76494	165.336	5.77718
	94.5	170.88	5.03191	156.36	6.62485
	95	172.33	5.26917	157.511	6.95077
	95.5	170.036	5.40073	156.262	6.69554
	96	168.092	5.00139	164.348	5.34364
	96.5	171.516	4.69975	165.204	5.34131
	97	171.515	4.75034	166.358	5.37564
	97.5	172.464	4.90383	161.686	4.29808
	98	170.319	4.98207	161.28	4.72345
	98.5	169.424	5.01948	160.513	5.50829
	99	171.115	5.54087	160.022	5.4237
	99.5	169.42	5.90885	158.238	6.34351
	100	169.827	5.99423	156.944	6.30026
	100.5	170.163	6.05105	157.145	7.20105
	101	171.046	5.24856	157.494	6.18752
	101.5	172.183	5.02293	155.706	7.86113
	102	171.693	5.04828	156.489	7.90485
	102.5	173.423	5.0518	154.726	9.40855
	103	173.907	5.12235	157.541	6.5246
	103.5	172.272	5.55224	158.262	6.69707
	104	170.771	5.56649	165.057	5.29182
	104.5	171.18	5.12324	166.633	6.16894
	105	171.069	5.20461	166.987	6.30675
	105.5	172.377	5.54608	167.691	6.4337
	106	172.357	4.88261	167.784	6.5314
	106.5	172.12	5.34999	171.698	8.61913
	107	172.12	4.99518	170.329	8.24695
	107.5	173.558	5.08576	169.299	7.05356
	108	169.591	5.00975	169.326	7.0881
	108.5	169.49	4.92547	168.988	6.91755
	109	169.409	4.75754	168.487	6.81124
	109.5	171.898	5.15078	164.901	6.50724
	110	172.038	5.15437	163.893	5.31554
	110.5	168.986	6.03643	161.416	4.11235
	111	171.299	4.89326	162.086	4.15794
	111.5	174.363	5.31123	160.303	4.21091
	112	170.286	6.32363	159.226	4.6851
	112.5	173.375	5.49869	159.833	4.60032
	113	170.805	4.92252	163.82	5.2675
	113.5	171.965	5.15511	163.448	5.36731
	114	176.127	5.69671	164.988	5.42844
	114.5	172.829	5.14928	165.981	5.37953
	115	171.971	4.84475	164.638	5.79484
	115.5	170.622	5.92493	162.423	5.80621
	116	172.139	5.67198	160.795	6.40394
	116.5	171.666	5.67618	160.373	6.2778
	117	173.643	5.72007	160.105	6.09664
	117.5	171.836	5.30778	159.272	5.03096
	118	171.845	5.30165	159.63	5.10884
	118.5	170.358	4.80355	158.45	4.71792
	119	166.855	4.20016	158.539	5.57491
	119.5	172.485	6.17383	157.972	5.93281
	120	171.762	6.58163	159.067	6.68741
	120.5	171.84	5.72231	160.399	6.90766
	121	169.833	6.27889	163.059	7.1724
	121.5	172.794	6.92258	162.168	5.80882
	122	171.642	6.01312	163.32	5.47262
	122.5	166.304	5.66521	162.699	4.44932
	123	167.676	5.77275	163.328	4.74767
	123.5	166.193	5.80034	161.993	4.57653
	124	167.49	5.25827	163.738	4.68676
	124.5	166.927	4.85119	161.865	4.58205
	125	169.558	5.27508	162.86	4.60137
	125.5	170.599	4.91865	161.175	4.65116
	126	168.778	4.79056	158.778	4.00658
	126.5	169.232	4.97494	159.378	4.24767
	127	169.655	4.77385	158.241	5.59967
	127.5	169.954	4.94957	158.287	6.62268
	128	169.285	5.03805	157.607	6.55372
	128.5	169.218	5.27584	156.989	6.30492
	129	168.964	5.27688	157.391	6.23251
	129.5	169.128	5.28269	158.793	5.34153
	130	167.956	5.49018	159.544	4.18332
	130.5	166.772	5.63967	159.784	4.20073
	131	165.09	5.70986	157.272	5.61921
	131.5	165.152	5.75492	156.046	5.4471
	132	165.616	5.83526	155.906	5.44433
	132.5	165.399	5.91367	154.003	5.77618
	133	166.704	5.7886	154.362	6.69371
	133.5	165.556	5.74817	155.6	7.12571
	134	165.792	5.8371	154.95	7.09162
	134.5	163.725	5.85511	155.334	7.39182
	135	165.184	6.24256	155.569	7.43951
	135.5	163.354	6.23782	156.659	7.56548
	136	163.288	6.16482	155.132	7.23554
	136.5	162.961	6.31227	155.749	7.30828
	137	159.066	5.74133	155.074	7.68778
	137.5	158.695	5.88112	155.063	7.66716
	138	158.954	5.55387	152.62	7.29941
	138.5	158.818	5.79534	151.176	7.44474
	139	158.148	5.85598	151.134	7.34917
	139.5	158.298	6.12545	149.306	7.69124
	140	158.758	6.14314	149.668	7.83544
	140.5	158.496	6.14224	149.548	7.90313
	141	158.333	6.10732	150.391	8.48328
	141.5	157.977	6.26063	149.542	8.08419
	142	159.847	6.88083	150.743	8.17188
	142.5	158.221	6.99636	149.668	7.74094
	143	156.116	6.66912	150.386	8.05794
	143.5	155.808	6.83894	148.336	7.58425
	144	155.759	6.86798	148.737	7.63166
	144.5	154.164	6.95346	147.586	7.58043
	145	151.098	6.91491	147.387	7.84066
	145.5	151.546	6.95179	146.473	8.06815
	146	151.529	7.04764	145.907	8.78553
	146.5	150.591	7.09131	144.763	9.11023
	147	148.099	6.92295	145.688	8.89482
	147.5	146.557	6.84249	144.565	9.00725
	148	148.545	7.33484	144.294	9.08929
	148.5	148.019	7.59002	143.262	8.93014
	149	146.985	7.82475	141.075	9.22078
	149.5	147.225	8.08096	140.76	9.3954
	150	147.695	8.27142	139.14	9.14986
	150.5	149.744	8.07017	137.894	9.45838
	151	147.685	7.99445	138.788	10.2889
	151.5	145.534	7.72733	136.878	9.69166
	152	144.549	7.77237	137.166	9.9034
	152.5	145.176	8.07176	138.095	10.2984
	153	145.066	8.4482	137.252	10.3124
	153.5	143.26	8.56849	133.882	9.44925
	154	142.548	8.61449	133.941	9.81518
	154.5	141.253	8.46626	130.794	9.35112
	155	140.973	8.40594	129.727	9.40176
	155.5	139.861	8.10043	129.034	9.27323
	156	141.203	7.89883	127.162	9.23818
	156.5	141.162	8.30194	126.846	9.52044
	157	141.228	8.46236	127.151	10.0326
	157.5	138.996	8.29546	125.362	9.66999
	158	138.253	8.46697	124.393	9.65696
	158.5	137.947	8.64476	125.23	9.99817
	159	136.274	8.70088	123.863	9.82494
	159.5	136.017	8.66213	121.129	9.70088
	160	133.118	8.6036	120.058	9.60702
	160.5	131.976	8.435	118.409	9.3621
	161	131.903	8.36955	118.537	9.54475
	161.5	131.324	8.33495	117.585	9.77249
	162	128.567	8.40626	117.17	9.88049
	162.5	130.081	8.63813	115.388	9.85764
	163	129.936	8.85174	114.328	10.2524
	163.5	128.787	8.97761	114.271	10.3827
	164	125.683	8.7529	112.574	10.2785
	164.5	124.296	9.00437	111.903	10.6493
	165	123.883	9.13476	110.587	10.4539
	165.5	124.012	9.0764	110.424	10.4117
	166	122.661	8.67699	108.355	10.0067
	166.5	120.007	9.10858	107.729	10.1025
	167	118.46	8.99128	107.123	10.0733
	167.5	118.541	9.05243	106.894	10.0179
	168	117.379	9.18673	106.615	10.1083
	168.5	117.176	9.06149	104.633	9.94655
	169	116.994	8.80847	104.455	9.78805
	169.5	118.075	9.03491	102.841	9.63222
	170	117.104	8.91976	100.355	9.50673
	170.5	117.859	8.70799	100.414	9.5724
	171	114.77	8.8525	97.4156	9.36872
	171.5	113.999	8.84621	96.5349	9.43806
	172	114.586	8.55754	95.4766	9.39102
	172.5	114.21	8.53244	94.8771	9.39213
	173	110.352	8.4546	94.2735	9.37562
	173.5	108.718	8.47169	93.9358	9.41114
	174	108.564	8.58949	93.0301	9.89397
	174.5	107.437	8.54913	92.0177	9.75354
	175	107	8.71714	89.4741	9.60624
	175.5	105.798	8.69712	88.4637	9.35725
	176	103.8	8.51699	87.1565	9.20541
	176.5	102.555	8.14657	84.7971	9.12406
	177	101.54	8.16872	83.8987	9.01873
	177.5	101.064	8.07336	83.1093	9.06742
	178	100.286	7.9452	82.8906	8.84931
	178.5	99.4703	8.05794	81.0662	8.93084
	179	97.9857	7.8653	78.7498	8.44971
	179.5	97.1842	7.97657	79.2188	8.75574
	180	96.5771	8.13277	78.2537	8.77259
	180.5	96.1351	8.30514	76.2587	8.55429
	181	95.6945	8.22994	76.5412	8.59059
	181.5	95.8746	8.17728	76.7447	8.90869
	182	93.3019	8.48375	74.6248	8.37967
	182.5	91.6658	7.9172	74.3468	8.24973
	183	89.9915	7.8576	74.018	8.38395
	183.5	90.71	7.91164	72.2108	8.14703
	184	87.9212	7.91275	71.0372	8.14493
	184.5	88.5075	7.76185	69.5582	8.02959
	185	87.1913	7.88628	68.4999	8.14909
	185.5	87.07	7.64925	68.2308	8.09764
	186	85.7805	7.82201	68.3419	8.38735
	186.5	84.0989	7.39862	67.6312	8.45092
	187	82.6013	7.42981	66.4381	8.37096
	187.5	81.8073	7.52683	66.3034	8.48226
	188	80.9311	7.39697	65.341	8.54804
	188.5	80.378	7.36066	63.8594	8.11257
	189	80.3348	7.34028	63.4017	8.13266
	189.5	80.0051	7.32891	62.1125	8.04359
	190	78.0175	7.33765	61.2383	7.95224
	190.5	77.3678	7.26415	59.9525	7.99165
	191	75.8087	7.28041	59.7665	8.36258
	191.5	74.8813	7.11928	58.3193	7.8485
	192	74.6069	7.22147	57.9916	7.71069
	192.5	72.7751	7.06647	57.1334	7.74528
	193	71.9738	7.03755	55.5864	7.59715
	193.5	71.4917	7.42355	54.9074	7.46336
	194	70.3792	7.23449	54.4574	7.65693
	194.5	69.4984	7.1553	53.8851	7.63369
	195	69.087	7.13042	53.0257	7.54054
	195.5	69.206	7.03638	52.7613	7.62006
	196	69.4969	6.9052	51.458	7.4219
	196.5	68.5807	7.27523	50.9151	7.32434
	197	68.7987	7.20848	50.1856	7.25091
	197.5	66.8248	7.22242	49.7188	7.05126
	198	66.1078	6.9069	48.7575	6.99331
	198.5	62.7281	6.53678	46.6867	6.95154
	199	62.641	6.33587	46.1108	6.78295
	199.5	62.07	6.45097	45.5712	6.90163
	200	62.0931	6.39157	45.2025	6.81235
	200.5	60.9448	6.35002	44.3576	6.66162
	201	61.1043	6.36313	41.9338	6.23957
	201.5	59.7068	6.13098	40.9614	6.15467
	202	59.2253	6.14349	40.7401	6.29994
	202.5	58.3159	6.23354	39.9202	6.18701
	203	58.1297	6.11185	39.8843	6.36611
	203.5	58.0392	6.2117	39.6838	6.36805
	204	56.4642	6.36025	39.1229	6.2412
	204.5	54.4099	6.46266	38.9328	6.30202
	205	53.6133	6.5182	38.8029	6.50844
	205.5	54.3463	6.3687	38.0781	6.3056
	206	53.0224	6.37855	36.7777	6.05588
	206.5	52.4252	6.42784	36.5906	5.96319
	207	52.0934	6.27181	36.5065	5.92768
	207.5	50.9706	6.14429	36.0308	5.99365
	208	50.2957	6.08302	34.2167	5.68566
	208.5	50.4285	5.71275	33.2327	5.49875
	209	49.7349	5.75108	31.6145	5.14337
	209.5	49.412	5.76917	30.8481	5.30499
	210	48.2858	5.8538	30.0016	5.33606
	210.5	47.4328	5.75475	31.3279	5.44394
	211	47.1754	5.78679	30.8821	5.3399
	211.5	46.3176	5.9392	30.7288	5.31103
	212	47.305	5.7413	30.2848	5.25116
	212.5	47.3521	5.76146	30.4953	5.41467
	213	47.6118	5.79965	29.4229	5.20627
	213.5	47.0979	5.5194	28.7921	5.14007
	214	46.3058	5.36241	27.9142	5.16915
	214.5	45.5626	5.57399	26.8899	4.97155
	215	44.2522	5.65641	26.9137	4.83512
	215.5	43.2855	5.55841	26.1475	4.78026
	216	42.2254	5.74242	25.6624	4.70914
	216.5	41.6619	5.44425	25.6494	4.75524
	217	41.707	5.3253	24.7271	4.59262
	217.5	40.8971	5.02106	23.9165	4.45568
	218	40.1823	4.95391	22.5294	4.01592
	218.5	39.6631	4.75583	22.2529	4.03842
	219	39.1893	4.9824	22.3134	3.83588
	219.5	38.7978	4.90913	21.8147	3.84885
	220	38.3642	4.84398	21.6054	3.79418
	220.5	38.095	4.56018	22.849	4.06186
	221	37.2551	4.66006	22.0639	3.94737
	221.5	36.3829	4.58641	21.7272	4.0721
	222	36.4151	4.48722	21.3077	4.15263
	222.5	35.4401	4.49111	20.4721	4.11342
	223	35.4254	4.70574	19.7089	3.86043
	223.5	34.8678	4.55965	19.5177	3.91389
	224	34.6045	4.47668	18.7003	3.60663
	224.5	33.7445	4.53423	18.2146	3.51338
	225	32.6777	4.80884	18.2537	3.59438
	225.5	31.733	4.71295	17.9818	3.75914
	226	30.8186	4.69432	17.3771	3.66481
	226.5	30.2011	4.52774	18.8644	4.17762
	227	29.8201	4.44544	18.4088	3.54393
	227.5	29.9464	4.32469	17.577	3.5797
	228	29.2579	4.11491	17.7587	3.78869
	228.5	29.9862	4.18425	16.5749	3.49881
	229	28.613	4.28051	16.0698	3.51754
	229.5	29.2796	4.21524	14.8816	3.47983
	230	29.1476	4.50121	14.7243	3.5891
	230.5	29.1225	4.32529	14.5919	3.44207
	231	27.9968	4.07737	13.7846	3.13347
	231.5	27.1407	3.80573	14.1655	2.97508
	232	26.8971	3.73605	14.1354	3.19011
	232.5	26.3811	3.374	13.1087	2.87812
	233	26.5946	3.38238	12.0164	2.84426
	233.5	25.2736	3.55024	12.332	3.03175
	234	25.5233	3.52581	12.1544	3.0622
	234.5	24.8394	3.24928	11.9114	3.00745
	235	24.6764	3.43512	11.7487	2.95058
	235.5	23.6761	3.57008	12.2534	3.0448
	236	24.0573	3.44009	12.2322	2.87097
	236.5	23.9823	3.56575	11.4087	2.86082
	237	24.4926	3.2658	11.702	2.72296
	237.5	22.8546	3.43851	12.0015	2.9342
	238	23.3442	3.22168	11.6109	2.98335
	238.5	21.4258	3.29356	11.1691	2.99809
	239	21.143	3.15633	11.4453	2.95171
	239.5	20.4933	3.24236	11.2492	2.84975
	240	20.1897	3.0986	9.71626	2.16439
	240.5	19.8203	3.11934	9.32792	2.03187
	241	19.0248	3.18352	8.59357	2.08948
	241.5	19.7759	2.87035	8.24323	2.09592
	242	19.2891	2.8547	8.22854	2.11157
	242.5	19.1055	2.8842	7.78908	1.98697
	243	18.7067	2.91885	7.59495	1.86587
	243.5	18.4731	2.79776	7.4632	2.09422
	244	17.1748	3.02711	7.93467	1.77712
	244.5	16.516	3.24553	8.22933	1.71586
	245	16.3726	3.40301	7.91002	1.39004
	245.5	16.1173	3.19391	6.80877	1.55413
	246	17.0314	3.38194	6.85674	1.4844
	246.5	17.1454	3.34907	6.91766	1.36033
	247	17.5182	3.05493	6.61742	1.85638
	247.5	17.0553	3.04923	6.02826	1.54758
	248	17.452	2.76114	6.69647	1.59189
	248.5	16.3507	2.61257	7.05525	1.64306
	249	14.3283	2.74098	6.78809	1.5801
	249.5	13.9649	2.66536	6.41264	1.56813
	250	14.0791	2.45678	6.0041	1.63079
	250.5	13.2104	2.66111	6.19712	1.61547
	251	13.6244	2.85838	5.56788	1.67924
	251.5	14.2722	2.8512	5.50485	1.83745
	252	14.6401	2.91657	5.11645	1.66711
	252.5	15.0459	2.51963	4.84493	1.55957
	253	13.7599	2.55901	5.1786	1.25687
	253.5	13.7904	2.59681	5.62358	1.2719
	254	13.0722	2.23041	5.49771	1.45369
	254.5	12.3088	2.33206	5.87544	1.41642
	255	12.7295	2.2717	5.71641	1.5088
	255.5	13.0229	2.18118	5.25333	1.40514
	256	12.3338	2.30526	5.18194	1.51426
	256.5	12.6253	2.36835	5.32202	1.36128
	257	12.5199	2.12515	5.11152	1.61742
	257.5	11.9489	2.17244	4.44379	1.56921
	258	12.4776	2.07284	4.16031	1.46971
	258.5	12.3235	1.99679	3.61671	1.42614
	259	11.328	2.23525	2.92101	1.22092
	259.5	11.3925	2.12987	2.65317	1.19603
	260	12.0851	2.0323	2.54835	1.13584
	260.5	11.0672	2.02077	3.11324	1.11973
	261	9.95514	2.02988	3.27507	1.13291
	261.5	10.1083	1.67518	3.4021	1.13092
	262	10.8566	1.61509	3.56287	1.00291
	262.5	9.89918	1.69437	2.8229	0.795062
	263	9.96493	1.57128	2.77297	0.979548
	263.5	10.5434	1.74348	2.25966	0.799723
	264	10.4226	1.84182	1.69593	0.876105
	264.5	10.4005	1.66761	2.05283	0.866969
	265	9.9438	1.75084	3.51823	1.13549
	265.5	10.6479	1.91381	3.24678	1.10781
	266	8.92948	1.79411	2.6513	0.8163
	266.5	8.40292	1.77146	4.00326	1.13963
	267	8.2573	1.77822	2.74049	0.811392
	267.5	7.50113	1.65685	2.57875	0.760354
	268	6.76945	1.59372	2.84409	0.694188
	268.5	6.80977	1.47296	3.03265	0.7241
	269	6.24909	1.44013	2.5878	0.665288
	269.5	5.15323	1.67211	2.1095	0.818201
	270	5.45989	1.67865	2.02243	0.710125
	270.5	5.13265	1.58438	2.89025	0.93038
	271	5.69407	1.76447	2.58093	0.617596
	271.5	6.17	1.63549	2.49546	0.488036
	272	6.8938	1.48504	2.83608	0.614416
	272.5	7.47851	1.35351	1.92376	0.66329
	273	6.87685	1.2813	1.38485	0.746578
	273.5	6.1683	0.998312	1.23585	0.766413
	274	6.30277	1.14885	1.23796	0.83008
	274.5	6.16198	1.07605	1.64453	0.838358
	275	5.23032	1.2025	1.90108	0.742064
	275.5	4.63522	1.19982	1.68471	0.668389
	276	5.31405	1.11338	1.55872	0.592536
	276.5	5.12171	1.2574	1.17491	0.498816
	277	5.93517	1.65816	0.954561	0.51527
	277.5	5.72068	1.53344	0.915795	0.516477
	278	6.3489	1.49915	0.630478	0.439736
	278.5	5.94323	1.52753	1.18578	0.410948
	279	4.89333	1.70197	1.31372	0.523425
	279.5	3.94043	1.38967	2.42886	0.986521
	280	4.1299	1.50954	3.1953	0.993914
	280.5	2.92847	1.10176	3.06845	1.22409
	281	3.32743	1.36169	2.7632	1.02877
	281.5	2.77102	1.30212	2.54633	0.933602
	282	2.50742	1.36392	1.84342	0.877613
	282.5	1.344	1.42609	1.00751	0.924477
	283	2.11835	1.46004	1.2433	0.694626
	283.5	2.34519	1.2348	0.72423	0.941036
	284	3.55274	1.24375	0.462545	0.867922
	284.5	3.96942	0.99659	1.08363	0.729199
	285	3.96546	0.959368	0.831643	0.695071
	285.5	2.78323	0.965166	-0.0715368	0.454453
	286	2.7633	0.928815	0.224265	0.53429
	286.5	1.97235	0.740527	0.530997	0.517261
	287	1.58043	0.696012	0.304793	0.547574
	287.5	2.24653	1.20682	0.516203	0.513679
	288	1.90544	1.23266	0.784732	0.556686
	288.5	2.8961	0.966749	0.604807	0.474523
	289	3.28666	1.06155	0.569332	0.540391
	289.5	2.37789	1.08558	0.226042	0.739577
	290	1.72376	0.857721	-0.114592	0.592277
	290.5	1.45879	0.886177	0.970495	0.395735
	291	1.25795	0.913485	0.555998	0.68992
	291.5	1.11992	0.828681	1.63511	1.06774
	292	1.4814	0.888613	1.27942	0.568601
	292.5	1.74494	1.10862	1.12455	0.655919
	293	1.98814	1.06581	0.369516	0.611872
	293.5	2.43165	1.02138	0.98783	0.540083
	294	1.91617	0.620683	0.163123	0.522552
	294.5	2.25189	0.72065	0.342796	0.520206
	295	2.67107	0.915852	-0.0388758	0.627464
	295.5	3.02902	0.824833	0.435532	0.682934
	296	2.57583	0.642225	0.808079	0.611645
	296.5	1.66323	0.870487	-0.481351	0.607396
	297	-0.0266322	1.60268	0.64125	0.599141
	297.5	1.02716	0.988044	0.56736	0.57238
	298	0.470981	1.00026	0.494486	0.36857
	298.5	0.402375	0.869204	0.576038	0.287769
	299	1.18169	0.953792	1.02398	0.424677
	299.5	2.07805	0.837699	0.399338	0.434961
	300	2.12732	1.03945	1.01721	0.602336

## Sheet: Ext Fig. 4f
			tub-Gal80ts; VT30559 > UAS-AT103NL; UAS-LRP1 RNAi HMS02875
			timetraces
			5xmassed Unpaired		5xmassed Paired
		time (s)	Mean	S.E.M	Mean	S.E.M
		75	160.262	5.88636	163.641	5.15379
		75.5	160.759	6.10598	162.677	4.98749
		76	161.786	5.73079	161.225	5.86862
		76.5	161.456	6.10514	165.164	5.16392
		77	160.233	5.81913	164.926	4.98024
		77.5	160.101	5.94298	163.925	5.11734
		78	159.385	6.19359	163.091	4.37198
		78.5	159.039	6.33098	163.46	4.62395
		79	159.444	6.05408	162.77	4.61611
		79.5	159.903	6.56062	162.604	4.85766
		80	159.682	6.74825	162.186	4.99945
		80.5	160.022	6.73374	161.435	4.73802
		81	161.471	6.50004	160.571	4.36897
		81.5	159.213	5.83566	160.848	4.42766
		82	160.058	6.21668	160.263	4.3677
		82.5	160.422	6.16877	163.015	4.77603
		83	161.229	6.4456	163.072	5.03474
		83.5	160.721	6.42331	163.14	5.14442
		84	161.034	6.686	162.145	5.07249
		84.5	160.812	6.24007	162.942	5.12248
		85	162.239	6.76511	163.74	4.99606
		85.5	162.737	7.04451	163.201	5.43622
		86	162.618	7.0307	164.075	5.71901
		86.5	162.599	6.85841	164.119	5.68432
		87	163.22	7.1711	164.276	5.80485
		87.5	162.707	7.01923	162.991	5.73852
		88	162.758	6.67026	161.559	4.45093
		88.5	162.673	6.37889	163.293	4.4902
		89	161.974	6.77176	164.496	5.06439
		89.5	159.782	6.81466	163.996	4.68221
		90	159.459	6.01867	163.785	4.75054
		90.5	159.629	6.06314	163.73	4.74948
		91	159.672	5.80855	164.105	5.1974
		91.5	158.088	5.65437	162.57	4.61672
		92	159.903	5.9775	162.517	4.75222
		92.5	159.876	6.31058	162.06	4.80885
		93	158.572	6.35326	161.384	4.60638
		93.5	159.809	6.70287	161.009	4.83746
		94	160.859	6.97663	160.814	4.75111
		94.5	160.72	6.82455	160.364	4.57988
		95	161.205	6.73691	160.519	4.49018
		95.5	159.83	6.10569	160.891	4.82232
		96	159.817	6.19965	161.059	4.4898
		96.5	158.498	5.86659	161.818	4.55218
		97	159.634	6.21203	163.228	4.5908
		97.5	161.123	6.51972	161.767	4.53537
		98	160.735	6.40755	163.724	5.53704
		98.5	160.749	6.17965	165.029	5.40842
		99	160.854	7.07254	162.24	5.04682
		99.5	160.656	6.16861	162.399	4.8126
		100	160.651	6.02738	162.281	5.06511
		100.5	159.601	6.55811	161.477	4.59599
		101	159.087	6.59412	161.973	5.03976
		101.5	159.675	6.16388	161.907	4.74363
		102	160.374	6.48444	162.063	4.9227
		102.5	159.58	6.24608	162.091	4.98263
		103	161.481	6.89735	163.416	5.34714
		103.5	161.138	6.6572	163.18	4.68161
		104	159.892	6.37782	163.397	4.68893
		104.5	162.147	7.44677	162.737	4.80985
		105	160.321	6.39827	161.116	4.95589
		105.5	160.17	6.34033	160.109	5.01183
		106	160.29	6.6898	160.229	4.8631
		106.5	160.072	7.04864	159.967	4.8024
		107	160.196	7.11845	161.406	4.71803
		107.5	161.857	7.14481	161.613	4.62123
		108	161.584	7.26609	159.956	5.19023
		108.5	161.728	7.22012	160.799	5.33005
		109	160.104	6.70306	161.845	5.60331
		109.5	161.627	6.8594	161.877	5.96614
		110	160.545	6.71456	163.011	5.37133
		110.5	159.272	5.9839	163.552	5.50688
		111	158.139	6.18368	162.841	4.60357
		111.5	161.146	7.02618	163.043	4.46149
		112	161.077	6.44758	161.698	4.56514
		112.5	159.699	6.18234	162.025	5.32852
		113	161.553	6.85584	160.833	4.85352
		113.5	162.58	6.47178	160.73	5.66702
		114	161.589	6.04026	162.401	6.48444
		114.5	161.118	6.22858	161.306	5.9436
		115	161.603	6.31602	160.694	5.89585
		115.5	161.038	5.96797	162.843	5.38483
		116	159.733	5.65313	162.235	5.37108
		116.5	160.761	6.44788	162.402	5.38594
		117	162.384	6.93058	162.196	4.65231
		117.5	160.952	7.24392	163.058	4.73612
		118	161.982	6.95443	159.2	6.70796
		118.5	159.725	7.59711	164.194	4.97902
		119	159.399	7.24011	163.56	4.88429
		119.5	155.886	8.20572	161.914	5.74849
		120	139.491	17.0572	162.286	5.24725
		120.5	140.764	16.9781	160.78	4.15422
		121	141.079	16.8558	161.384	4.58851
		121.5	154.403	7.34288	161.235	5.26282
		122	154.896	6.81028	162.141	5.53148
		122.5	156.287	6.72877	161.969	5.61007
		123	156.314	6.45806	161.26	5.92924
		123.5	156.313	6.42169	163.157	5.22155
		124	156.912	6.3431	164.006	5.12709
		124.5	156.526	6.26956	170.151	9.56562
		125	156.512	6.15639	169.468	9.49353
		125.5	157.308	6.04183	171.154	9.4264
		126	158.083	6.41071	171.121	7.87998
		126.5	156.942	6.6424	159.616	8.30306
		127	156.254	6.9787	158.137	7.99549
		127.5	155.371	6.87378	160.999	5.92399
		128	155.363	6.76082	160.379	6.02292
		128.5	155.039	6.61993	159.071	5.69342
		129	155.288	6.30931	159.664	5.29698
		129.5	155.384	5.89019	158.824	4.78859
		130	155.469	5.73109	158.659	4.95642
		130.5	156.812	5.87516	158.804	4.95085
		131	157.984	5.76852	160.909	4.79608
		131.5	158.117	5.80008	160.772	4.71245
		132	155.459	5.78237	160.636	4.68523
		132.5	156.118	5.96476	159.889	4.52796
		133	156.629	5.92829	158.956	4.18485
		133.5	153.913	5.95035	158.916	4.34042
		134	154.048	5.72427	158.235	4.40838
		134.5	153.68	5.62813	158.318	4.24723
		135	152.724	5.59415	159.273	4.38333
		135.5	151.705	5.63503	159.958	5.02319
		136	152.601	5.80335	158.289	4.80306
		136.5	153.825	5.91369	156.67	4.15044
		137	154.821	6.16335	157.342	5.27501
		137.5	155.355	6.20032	156.917	5.23704
		138	154.014	6.27185	156.237	5.11261
		138.5	152.431	5.85931	155.868	5.40248
		139	151.482	6.10288	156.402	5.71608
		139.5	150.053	6.2343	156.458	5.46355
		140	149.713	6.62004	154.561	5.39586
		140.5	150.847	6.92622	154.921	5.4734
		141	149.302	6.92278	155.201	5.63598
		141.5	150.265	6.9719	155.725	5.15838
		142	149.055	7.03369	155.385	5.65418
		142.5	149.115	7.28356	155.379	5.6245
		143	146.619	6.94157	155.469	5.32417
		143.5	146.881	6.99716	154.497	5.52907
		144	145.853	7.0392	153.181	5.5961
		144.5	146.265	6.7839	153.279	5.56709
		145	146.667	6.91738	152.185	5.94346
		145.5	145.884	7.01571	150.201	5.33029
		146	146.023	7.35496	149.423	5.41625
		146.5	143.772	6.82833	149.837	5.90325
		147	143.271	7.10383	150.159	5.82669
		147.5	144.031	7.00159	151.473	6.44025
		148	143.34	7.05981	151.061	6.69925
		148.5	141.45	7.00249	149.473	5.85857
		149	140.314	7.05838	148.882	6.04712
		149.5	138.604	7.42903	147.791	6.04382
		150	139.192	7.66921	145.799	5.96885
		150.5	139.144	8.16258	141.969	5.82554
		151	139.944	8.70022	142.206	5.62318
		151.5	138.083	8.49852	142.026	6.12145
		152	137.222	8.35724	140.782	6.47222
		152.5	135.546	8.28767	140.902	6.84119
		153	134.459	8.40925	142.353	7.51808
		153.5	134.41	8.60822	141.078	7.34863
		154	133.217	8.41963	140.824	7.86446
		154.5	132.583	8.69355	137.775	7.58223
		155	131.702	8.57029	136.799	7.29247
		155.5	129.485	8.93599	135.373	6.84977
		156	128.38	8.81137	134.162	7.31215
		156.5	126.867	9.20545	134.503	7.40073
		157	125.244	9.46118	133.92	7.39342
		157.5	125.135	9.48956	132.321	7.43326
		158	126.617	9.74338	131.154	6.8603
		158.5	126.492	9.99922	129.699	6.60002
		159	123.428	9.21889	128.153	6.40472
		159.5	121.64	9.05539	127.9	6.46867
		160	120.47	9.6521	127.755	6.5838
		160.5	120.456	9.57796	125.23	6.20986
		161	119.628	9.69497	125.268	6.85519
		161.5	118.658	9.65931	124.236	6.43923
		162	117.72	9.51314	122.4	6.48788
		162.5	116.476	9.68142	121.399	6.67734
		163	116.188	9.33833	121.128	6.79174
		163.5	115.69	9.31261	120.409	6.75698
		164	113.94	9.42272	120.374	7.11747
		164.5	113.608	9.50416	120.015	7.12366
		165	111.494	9.36591	117.979	7.10632
		165.5	109.315	9.38962	117.579	7.09168
		166	110.225	9.60242	117.584	6.9975
		166.5	108.58	9.95274	116.806	6.77264
		167	107.311	9.83815	116.764	7.06402
		167.5	107.125	9.66721	115.942	7.34665
		168	107.198	9.68592	114.359	7.62306
		168.5	105.632	9.6262	113.093	7.85753
		169	103.875	9.21453	111.115	7.35162
		169.5	102.867	9.59104	109.993	7.11251
		170	101.249	9.92361	109.36	7.11031
		170.5	100.008	9.92248	106.552	6.74091
		171	98.9957	9.77237	107.077	7.21246
		171.5	98.4982	9.84809	107.614	7.52413
		172	98.4298	9.79974	105.888	7.55296
		172.5	96.5389	9.99687	102.181	6.91623
		173	94.6964	9.62855	102.126	6.89218
		173.5	93.8473	9.7544	101.29	7.0451
		174	92.5397	9.81375	99.9351	7.08131
		174.5	92.8805	9.83677	100.218	7.0883
		175	92.0825	9.73394	100.265	7.30637
		175.5	91.8077	9.74598	99.1243	7.6867
		176	90.2388	9.61404	96.3744	6.69789
		176.5	90.5484	9.62957	95.0517	6.69909
		177	88.5995	9.63281	94.08	6.64613
		177.5	86.2794	9.87955	93.0268	6.32443
		178	85.7635	9.71556	92.2141	6.45477
		178.5	85.553	9.33188	90.3258	6.26816
		179	85.0661	9.4388	88.732	6.54302
		179.5	83.4869	9.55332	87.707	6.66717
		180	83.4953	8.97538	88.672	7.16212
		180.5	81.7657	9.63292	88.421	7.44611
		181	80.7455	9.57954	87.4757	7.30832
		181.5	81.057	9.66776	85.8631	7.49717
		182	78.1806	9.13983	85.3452	7.39664
		182.5	77.1378	9.25553	83.5892	7.24206
		183	77.2501	9.37511	81.0779	6.458
		183.5	76.2897	9.37816	80.482	6.26383
		184	74.658	9.20313	80.4314	6.61933
		184.5	75.8733	9.36388	78.7891	6.70467
		185	72.82	9.17692	78.6477	6.75967
		185.5	71.2878	8.89103	77.6527	6.71822
		186	70.2112	8.81728	76.7032	6.72523
		186.5	69.7734	9.0846	76.8652	6.94811
		187	68.4788	8.85091	75.9873	7.08625
		187.5	67.2154	8.62502	74.3842	7.06996
		188	67.8171	9.06145	72.9629	6.53249
		188.5	67.3424	8.78591	72.0655	6.55869
		189	67.0842	8.81069	69.4752	6.07293
		189.5	64.8841	8.92714	68.8162	6.00136
		190	63.918	8.57548	68.5318	6.00453
		190.5	63.7732	8.47199	67.024	5.72005
		191	61.4078	8.54297	66.4888	5.71875
		191.5	60.6416	8.32439	66.5603	6.10038
		192	58.6378	8.24163	65.0826	6.13901
		192.5	59.1341	8.23187	64.5257	6.25387
		193	57.9498	8.05034	63.3288	6.47485
		193.5	57.6043	7.83039	62.7066	6.83369
		194	56.8388	7.80081	62.1129	6.67023
		194.5	55.9258	7.66812	60.7517	6.01213
		195	54.8387	7.5973	59.1561	5.66015
		195.5	53.9557	7.4802	58.5744	5.36754
		196	53.4408	7.71486	57.3565	5.38532
		196.5	53.4828	7.79549	57.25	5.98425
		197	52.3916	7.84469	56.8413	6.05324
		197.5	51.8777	7.74216	56.7395	6.71703
		198	50.8794	7.62914	55.7046	6.74612
		198.5	50.6502	7.57309	55.5147	6.58853
		199	49.211	7.48615	52.3961	5.77475
		199.5	49.3067	7.71834	51.8281	5.83327
		200	48.842	7.57422	50.9314	5.83409
		200.5	48.0484	7.28821	50.6571	5.34285
		201	46.659	7.13759	49.4477	5.63253
		201.5	45.4789	6.77354	49.0177	5.5563
		202	44.8932	6.68444	48.7636	5.57057
		202.5	44.3714	7.1143	48.726	5.4178
		203	43.671	7.26883	48.4313	5.41317
		203.5	43.3607	7.20534	47.5778	5.46687
		204	42.8201	7.05736	47.3642	5.58615
		204.5	41.553	7.00249	47.1728	5.67072
		205	40.0512	6.94514	46.2165	5.59662
		205.5	38.408	6.64561	45.5474	5.66595
		206	38.1184	6.46189	44.9857	5.77289
		206.5	37.4376	6.50295	43.8528	5.0702
		207	35.8928	6.40954	42.7824	5.06465
		207.5	36.0265	6.65212	40.4306	4.44987
		208	35.1486	6.40868	39.4296	4.4651
		208.5	35.132	6.52929	39.4923	4.51569
		209	34.8616	6.01929	37.8473	4.29128
		209.5	34.2599	5.93676	38.4451	4.58287
		210	34.5073	5.82459	38.213	4.48747
		210.5	35.2379	6.29742	37.502	4.41868
		211	33.4588	5.7504	36.5634	4.43749
		211.5	33.4613	5.67886	35.2963	4.48189
		212	32.7604	5.75061	35.0747	4.49895
		212.5	31.966	5.73536	34.3581	4.46442
		213	30.3486	5.51416	33.4895	4.09164
		213.5	29.7869	5.61033	32.3673	4.16038
		214	28.9899	5.47182	31.7708	4.17013
		214.5	29.0442	5.39921	31.4012	4.31837
		215	28.7928	5.22073	30.4587	4.14902
		215.5	28.1647	5.34036	30.3506	4.04092
		216	28.0569	5.25764	30.1073	4.04662
		216.5	27.1275	4.95696	29.8747	4.10784
		217	27.1577	5.02515	28.9294	3.86952
		217.5	26.4234	4.9757	28.6091	4.16408
		218	25.8127	4.81074	28.1894	4.15701
		218.5	24.0465	4.79187	27.1071	3.63229
		219	24.7143	4.71357	27.6718	4.23663
		219.5	24.8073	4.70411	27.1905	4.25802
		220	24.2403	4.0982	26.1246	3.70145
		220.5	24.4671	3.91854	25.7109	3.73586
		221	23.3439	4.01357	25.2933	3.7959
		221.5	22.6489	4.08835	25.3043	3.79282
		222	21.7517	4.01593	24.9529	3.72992
		222.5	21.0403	4.27886	24.6816	3.53771
		223	20.327	4.40571	23.8371	3.29421
		223.5	21.6072	4.23485	22.7641	2.9897
		224	20.5074	4.20899	22.8044	2.97083
		224.5	19.8235	4.42312	22.5394	2.98596
		225	19.9268	4.25372	22.5156	3.14131
		225.5	19.4683	4.10903	22.686	3.41155
		226	18.8344	4.01724	22.0033	3.40098
		226.5	19.6835	4.54927	21.4057	3.39386
		227	18.1663	3.96169	20.2371	3.22584
		227.5	17.0165	3.56279	19.893	3.29134
		228	17.2799	3.58138	18.7007	3.23402
		228.5	16.5667	3.68733	18.3944	3.27744
		229	16.4634	3.65172	18.7726	3.31298
		229.5	16.1271	3.57972	17.5652	3.24412
		230	15.7614	3.63194	18.2592	3.24169
		230.5	15.9211	3.73162	18.4273	3.145
		231	16.1772	3.84613	16.6117	2.46064
		231.5	15.5045	3.46687	16.0614	2.24883
		232	15.4668	3.06893	15.8409	2.2148
		232.5	14.7162	2.77114	15.9103	2.16734
		233	13.6116	2.80599	15.0137	2.19323
		233.5	12.3804	2.97261	14.3422	2.22636
		234	13.5611	2.91463	13.9121	2.11348
		234.5	13.4455	3.14376	13.0852	1.84157
		235	12.6528	3.18964	12.3336	1.90764
		235.5	13.2175	3.1776	12.8711	1.7409
		236	13.6351	3.31766	12.5236	1.88898
		236.5	12.9871	3.1701	13.0958	2.14349
		237	12.6199	3.11959	12.7457	2.17071
		237.5	13.0459	3.13728	12.602	2.22754
		238	11.8743	2.82543	13.1186	2.899
		238.5	11.6271	2.95782	12.4864	2.83261
		239	11.7395	2.72759	12.761	2.67227
		239.5	10.9446	2.5686	10.4492	1.73912
		240	9.91135	2.3631	10.1808	1.57738
		240.5	10.7625	2.61508	9.01389	1.47388
		241	11.0798	2.85368	9.66856	2.04751
		241.5	10.7464	2.53476	9.37959	2.01717
		242	10.8983	2.53223	9.48081	1.99189
		242.5	10.4863	2.48866	8.62589	1.58833
		243	9.9559	2.47255	8.35735	1.60475
		243.5	9.62792	2.52648	8.53027	1.43041
		244	9.14283	2.33501	8.48048	1.78719
		244.5	8.4712	2.49481	8.9662	1.84067
		245	9.55982	2.03521	9.50047	2.0013
		245.5	9.44712	1.99989	8.70238	2.02909
		246	7.62327	2.11643	8.49193	1.80786
		246.5	7.25521	2.00993	8.82234	1.54535
		247	6.84914	1.84749	7.89195	1.31365
		247.5	6.76078	2.06895	7.68976	1.34815
		248	6.57452	2.08713	7.65303	1.55068
		248.5	7.00369	2.0095	7.84737	1.58512
		249	7.44501	2.28837	6.99552	1.53836
		249.5	8.28186	2.06819	7.27076	1.64963
		250	7.78402	1.87511	7.90545	1.91434
		250.5	6.56177	1.27268	7.35593	1.69801
		251	5.7715	1.48194	7.18328	1.4693
		251.5	6.29909	1.47333	6.87729	1.71236
		252	5.9134	1.57174	6.38499	1.78283
		252.5	5.30534	1.42294	6.25156	1.7807
		253	5.67627	1.52864	6.6133	1.75081
		253.5	4.67196	1.67374	5.5517	1.74679
		254	3.99602	1.62914	6.30328	1.84876
		254.5	5.79701	1.63998	5.10736	1.43064
		255	5.3546	1.68541	3.67847	1.01275
		255.5	5.5577	1.55167	3.56141	0.953992
		256	6.0061	1.57975	4.57856	1.33431
		256.5	5.26714	1.4805	3.82302	0.97158
		257	5.43567	1.50506	4.4501	1.04497
		257.5	5.08108	1.42989	5.41083	1.01531
		258	5.26058	1.99003	5.75909	1.14809
		258.5	4.17338	1.56754	4.72485	1.24331
		259	4.44236	1.47818	5.00009	1.05718
		259.5	4.0504	1.13335	4.3323	1.29717
		260	3.97568	1.09046	4.27719	1.61314
		260.5	3.72192	1.00503	4.23021	1.38941
		261	3.99247	1.15079	4.79208	1.60183
		261.5	3.82798	1.29016	4.02595	1.31417
		262	3.66002	1.35585	4.11168	1.3378
		262.5	3.25376	1.21522	3.597	1.20954
		263	3.18281	1.1131	3.14726	1.19158
		263.5	3.59309	1.3075	2.59239	1.18079
		264	3.85719	1.32557	3.16341	1.30938
		264.5	3.17936	1.38598	2.6857	1.45347
		265	3.71265	1.54886	2.4738	1.4385
		265.5	3.741	1.22319	2.34881	1.45394
		266	3.76342	0.922319	3.27835	1.46706
		266.5	2.90042	0.906941	2.13424	1.60241
		267	3.31422	0.852131	1.8208	1.23034
		267.5	2.49818	0.963413	3.07999	1.22156
		268	2.66037	1.02798	3.63632	0.917251
		268.5	2.23975	1.20435	3.23144	0.86126
		269	1.768	1.34885	2.63937	0.717311
		269.5	1.3169	1.1739	3.00812	1.07591
		270	1.81688	0.855435	2.27712	0.61958
		270.5	1.48966	0.912884	1.61831	0.716644
		271	1.50972	1.01739	1.90828	0.780531
		271.5	1.56132	1.00191	2.31703	0.685823
		272	1.55869	0.924827	2.16098	0.677561
		272.5	1.48917	1.02769	1.63411	0.661758
		273	2.11001	1.06573	2.17265	0.791634
		273.5	2.78517	1.0754	2.63744	1.21965
		274	3.41579	1.1269	2.71199	1.35845
		274.5	2.78706	1.20147	2.34623	1.33239
		275	2.81348	1.12043	2.92289	1.26424
		275.5	2.18486	0.906805	2.5971	1.17236
		276	2.3932	0.597732	2.08562	0.753467
		276.5	1.96872	0.616074	1.81344	0.750277
		277	1.30455	0.743819	2.27781	0.533661
		277.5	1.13183	0.799286	2.85005	1.27494
		278	1.54894	0.976368	3.35006	0.879764
		278.5	1.49413	1.02118	2.56621	1.44854
		279	1.92229	1.28698	2.40213	1.48985
		279.5	2.2163	1.11184	2.34321	1.09216
		280	2.0844	1.27647	1.39146	1.43884
		280.5	1.15216	1.04407	1.62037	1.50522
		281	0.903695	1.11604	1.59463	1.46647
		281.5	0.867882	1.27162	1.29186	1.44901
		282	0.923313	1.15565	1.32055	1.18584
		282.5	1.61292	0.787664	1.56365	0.909586
		283	2.31933	0.814092	0.481283	0.646064
		283.5	1.73678	0.681515	0.453736	0.521227
		284	1.68982	0.864044	0.337099	0.611503
		284.5	2.03496	0.978162	0.565165	0.594177
		285	1.96559	1.05266	0.0595668	0.763214
		285.5	2.44402	0.97522	0.88949	0.90657
		286	2.46422	0.855645	1.18959	0.914324
		286.5	2.30216	0.65518	1.41162	0.95757
		287	2.36321	0.549305	0.136452	0.712067
		287.5	1.63284	0.563001	0.612427	0.89105
		288	1.15937	0.565407	0.138352	0.770835
		288.5	1.55352	0.544164	-1.12938	0.819141
		289	1.57244	0.520926	-1.38952	0.828041
		289.5	1.7302	0.573907	-0.349189	0.431255
		290	1.93664	0.61168	-0.0829239	0.416525
		290.5	1.02862	0.534719	0.271953	0.463426
		291	1.46631	0.63264	1.17584	0.608569
		291.5	0.556458	0.702846	2.38444	0.978577
		292	0.210605	0.596677	0.0506949	1.37546
		292.5	0.220444	0.441409	0.668932	1.3591
		293	0.816497	0.895949	-0.386785	1.05837
		293.5	1.55249	0.986796	-0.552462	0.890162
		294	1.33166	0.810018	-1.10936	1.15882
		294.5	1.78854	0.84723	-0.594346	0.809208
		295	2.29391	0.835882	-0.889241	1.22094
		295.5	1.26757	0.706543	-0.332178	0.492284
		296	0.99189	0.753311	-1.71941	1.36581
		296.5	1.00947	0.784057	-0.628992	0.809634
		297	0.163027	0.84408	0.142685	0.830857
		297.5	0.177523	0.853724	0.606323	0.853125
		298	0.0874894	0.74747	0.711804	0.724729
		298.5	0.0411681	0.590552	0.247956	0.543132
		299	0.196772	0.680119	-0.626626	0.73128
		299.5	0.417481	0.841826	-1.54435	0.856882
		300	0.594966	0.7724	-1.87209	0.683685
