# Supplementary material for: Neuronal fatty acid oxidation fuels memory after intensive learning in Drosophila
Source: Nat Metab. 2025 Dec 10;7(12):2438–50. doi: 10.1038/s42255-025-01416-5 (PMC12727536; doi:10.1038/s42255-025-01416-5)
Supplement: Supplementary file 11 — Numerical source data. [file 42255_2025_1416_MOESM11_ESM.xlsx]

## Sheet: Ext Fig. 5a
	5x massed non induced (18°C)
	tub-Gal80ts; VT30559/+	tub-Gal80ts; VT30559 > UAS-Bmm RNAi JF09146	+/ UAS-Bmm RNAi JF09146
	69	58	35
	24	41	37
	32	31	39
	22	34	41
	21	37	13
	39	29	22
	28	29	25
	33	21	24
	48	71	30
	34	39	41
	25	28	36
	35	28	33

## Sheet: Ext Fig. 5b
	5x massed				5x spaced				5x massed non induced (18°C)
	tub-Gal80ts; UAS-Dcr2 VT30559/+	tub-Gal80ts;UAS-Dcr2, VT30559 > UAS-Bmm RNAi GD5139	+/ UAS-Bmm RNAi GD5139		tub-Gal80ts; UAS-Dcr2 VT30559/+	tub-Gal80ts;UAS-Dcr2, VT30559 > UAS-Bmm RNAi GD5139	+/ UAS-Bmm RNAi JF09146		tub-Gal80ts; UAS-Dcr2 VT30559/+	tub-Gal80ts;UAS-Dcr2, VT30559 > UAS-Bmm RNAi GD5139	+/ UAS-Bmm RNAi GD5139
	22	43	19		29	57	23		27	20	18
	38	27	30		53	-25	7		35	36	19
	16	11	14		40	29	1		38	21	23
	37	-24	14		0	50	-2		39	18	42
	36	18	34		37	51	43		23	21	28
	15	29	10		13	47	-5		17	27	33
	20	0	21		39	12	35		27	29	21
	28	-7	12		18	31	27		31	19	33
	21	-3	24		32	29	22		28	21	18
	27	-3	26		26	27	29
	30	-30	17		37	29	38
	41	11	18		29	18	15
					26	19	21
					22	14	21

## Sheet: Ext Fig. 5c
	5x massed non induced (18°C)
	tub-Gal80ts; VT30559 /+	tub-Gal80ts; VT30559 > UAS-FABP RNAi HMS01163	+/ UAS-FABP RNAi HMS01163
	28	17	26
	18	20	17
	7	21	25
	17	37	6
	5	9	32
	28	10	69
	17	24	16
	25	9	25
	26	39	39
	16	1	21
	33	29	21

## Sheet: Ext Fig. 5d
	5x massed				5x spaced				5x massed non induced (18°C)
	tub-Gal80ts; VT30559 /+	tub-Gal80ts; VT30559 > UAS-Fabp RNAi KK116001	+/ UAS-Fabp RNAi KK116001		tub-Gal80ts; VT30559 /+	tub-Gal80ts; VT30559 > UAS-Fabp RNAi KK116001	+/ UAS-Fabp RNAi KK116001		tub-Gal80ts; VT30559 /+	tub-Gal80ts; VT30559 > UAS-Fabp RNAi KK116001	+/ UAS-Fabp RNAi KK116001
	12	25	44		37	38	47		30	51	17
	33	11	20		45	28	37		24	26	28
	30	11	24		30	31	0		33	44	19
	9	40	34		27	23	25		26	50	31
	34	-1	27		27	17	49		18	35	25
	36	5	35		36	34	22		25	23	16
	19	16	33		31	18	14		26	22	38
	31	-3	25		38	22	30		39	42	19
	30	6	33		60	34	22		25	29	32
	11	28	52		27	31	43		54	37	28
	23	20	29		29	34	39		69	53	35
	29	3	29		33	44	8		35	33	34
	23	4	22		53	17	35		42	32	41
	39	4	27		27	19	36
	35	31	29		18	33	9
	28	16	8		28	21	23
	18	25	23
	30	-1	25
	28	6	35
