# Supplementary material for: Neuronal fatty acid oxidation fuels memory after intensive learning in Drosophila
Source: Nat Metab. 2025 Dec 10;7(12):2438–50. doi: 10.1038/s42255-025-01416-5 (PMC12727536; doi:10.1038/s42255-025-01416-5)
Supplement: Supplementary file 12 — Numerical source data. [file 42255_2025_1416_MOESM12_ESM.xlsx]

## Sheet: Ext Fig. 6a
	tub-Gal80ts;VT30559> UAS-AT103NL
	5xmassed Unpaired
	mitochondria volume (µm3)
	Fly1	Fly2	Fly3	Fly4	Fly5	Fly6	Fly7	Fly8	Fly9	Fly10	Fly11	Fly12	Fly13	Fly14	Fly15	Fly16	Fly17	Fly18	Fly19	Fly20	Fly21	Fly22	Fly24	Fly25	Fly26	Fly27	Fly28	Fly30	Fly31	Fly32
	0.023546	0.029213	0.027324	0.028709	0.025561	0.083356	0.073409	0.056914	0.087512	0.020147	0.021028	0.040923	0.051626	0.020272	0.020398	0.024931	0.024805	0.063588	0.070261	0.021406	0.027324	0.033494	0.042182	0.051374	0.018887	0.019769	0.04256	0.021028	0.023798	0.020776
	0.3056	0.25473	0.019391	0.043189	0.018887	0.07152	0.06321	0.026946	0.037649	0.0447	0.038404	0.019391	0.028079	0.025309	0.025687	0.040419	0.11786	0.03853	0.073661	0.030724	0.022035	0.085749	0.03236	0.037901	0.054396	0.052255	0.034627	0.02959	0.021154	0.035131
	0.051626	0.18107	0.08449	0.064595	0.020902	0.046211	0.033997	0.063965	0.081468	0.098089	0.02468	0.019769	0.025813	0.043441	0.067869	0.02128	0.096704	0.029716	0.039412	0.020776	0.046085	0.057166	0.089652	0.073661	0.087134	0.094941	0.020272	0.061069	0.02065	0.023043
	0.30447	0.13498	0.019139	0.0481	0.034627	0.022791	0.04873	0.030346	0.039915	0.11395	0.027576	0.025057	0.024428	0.019139	0.019769	0.11081	0.024428	0.060692	0.029087	0.026065	0.021406	0.028457	0.025183	0.030472	0.022539	0.055025	0.040671	0.035257	0.022539	0.02342
	0.1205	0.16885	0.026568	0.021783	0.019895	0.06321	0.056788	0.15223	0.020902	0.058803	0.041049	0.021406	0.043441	0.028457	0.035382	0.029213	0.022161	0.075927	0.103	0.17251	0.041552	0.035634	0.084616	0.13586	0.04256	0.15274	0.020398	0.05641	0.020147	0.041678
	0.11723	0.21872	0.10237	0.019517	0.11924	0.0413	0.021154	0.021028	0.045078	0.040545	0.033871	0.02745	0.06321	0.022413	0.060314	0.042056	0.070513	0.03022	0.059684	0.02128	0.02745	0.19013	0.083482	0.082349	0.1205	0.020902	0.024428	0.053514	0.044952	0.060566
	0.50341	0.15538	0.17502	0.063084	0.03362	0.21368	0.06535	0.021783	0.062832	0.10401	0.024931	0.035382	0.072276	0.040419	0.059181	0.023672	0.039286	0.052633	0.055403	0.031605	0.36188	0.035383	0.16797	0.064091	0.21368	0.080586	0.059306	0.019013	0.050241	0.033242
	0.020524	0.21796	0.050241	0.1064	0.019139	0.21771	0.052507	0.062328	0.19706	0.026316	0.028331	0.020021	0.11383	0.040923	0.037901	0.095948	0.019139	0.063839	0.032612	0.062328	0.13549	0.2983	0.07215	0.080838	0.09343	0.08663	0.022917	0.052759	0.019643	0.034123
	0.1093	0.1346	0.18497	0.083231	0.68511	0.082223	0.1132	0.047848	0.070513	0.052129	0.065728	0.088015	0.043441	0.028079	0.021909	0.037649	0.049485	0.049233	0.073787	0.25762	0.099222	0.087764	0.29364	0.16356	0.073787	0.21758	0.020524	0.023924	0.02959	0.070261
	0.21544	0.027953	0.11345	0.13486	0.25108	0.025435	0.14027	0.069632	0.61371	0.16482	0.10653	0.024805	0.021406	0.064721	0.030849	0.059936	0.076683	0.020398	0.052633	0.040167	0.080209	0.080083	0.068624	0.022035	0.23143	0.027576	0.066232	0.056662	0.024554	0.043945
	0.03853	0.090534	0.57884	0.11181	0.029087	0.03299	0.067365	0.021532	0.082727	0.19441	0.050996	0.040419	0.044322	0.032486	0.021532	0.21733	0.10829	0.060692	0.077564	0.034501	0.026316	0.19391	0.21595	0.023546	0.20247	0.042686	0.20285	0.021909	0.092548	0.041049
	0.030849	0.77098	0.05767	0.20675	0.12264	0.021783	0.098215	0.036893	0.047093	0.19945	0.026191	0.019517	0.025813	0.044322	0.11408	0.11282	0.057292	0.072779	0.02959	0.027072	0.13309	0.076305	0.14027	0.036138	0.10527	0.17162	0.11647	0.17628	0.21393	0.085623
	0.20147	0.079327	0.030346	0.022035	0.45015	0.030346	0.020147	0.021406	0.138	0.21431	0.034501	0.033242	0.13637	0.14644	0.075046	0.18409	0.022413	0.031353	0.028835	0.022161	0.049863	0.083609	0.69027	0.11761	0.13335	0.036138	0.27148	0.1059	0.10338	0.034249
	0.11282	0.41666	0.049863	0.021154	0.070261	0.13674	0.063588	0.26644	0.3299	0.36642	0.048604	0.023924	0.10136	0.055781	0.29175	0.022791	0.24931	0.044952	0.079705	0.14783	0.13385	0.10174	0.11635	0.081594	0.16306	0.049737	0.091037	0.076935	0.054899	0.02405
	0.027827	0.14077	0.17754	0.081216	0.11446	0.040167	0.17993	0.10287	0.26291	0.041804	0.027827	0.020147	0.022791	0.068498	0.023924	0.023798	0.27953	0.13536	0.02745	0.027324	0.018887	0.12453	0.039915	0.13989	0.2439	0.067743	0.068498	0.025057	0.042182	0.095444
	0.14342	0.076557	0.046085	0.045959	0.022035	0.036642	0.21104	0.29578	0.044574	0.28847	0.043063	0.18031	0.035382	0.066232	0.11798	0.02468	0.034753	0.087134	0.26505	0.089023	0.31958	0.27714	0.036012	0.033116	0.10942	0.018887	0.043567	0.26568	0.019013	0.022035
	0.086378	0.1239	0.044574	0.037145	0.10829	0.063084	0.098592	0.023169	0.11735	0.10602	0.080964	0.049611	0.028709	0.019391	0.15211	0.023798	0.099348	0.22753	0.031731	0.065476	0.09897	0.30925	0.206	0.026694	0.3158	0.32625	0.02745	0.10476	0.080334	0.11811
	0.073913	0.10791	0.10992	0.059936	0.045708	0.099474	0.10804	0.082979	0.17011	0.16432	0.026568	0.067365	0.065854	0.039412	0.056159	0.022791	0.023924	0.060817	0.050744	0.023672	0.030724	0.25788	0.20134	0.16407	0.33217	0.17011	0.20361	0.050492	0.019265	0.071394
	0.035634	0.071394	0.10791	0.33846	0.26493	0.045833	0.054773	0.081594	0.079957	0.082601	0.020776	0.025813	0.021154	0.042686	0.11433	0.044952	0.079831	0.12289	0.16382	0.034501	0.26379	0.022665	0.019769	0.20713	0.019895	0.066232	0.054522	0.030094	0.042056	0.045204
	0.22174	0.47508	0.02745	0.02342	0.81543	0.02682	0.19605	0.23609	0.34098	0.050996	0.13234	0.042686	0.10728	0.019769	0.14795	0.018887	0.16319	0.20109	0.10224	0.061447	0.029968	0.092549	0.047219	0.035131	0.044322	0.20021	0.02128	0.023169	0.043945	0.022035
	0.021154	0.16684	0.15412	0.022287	0.046463	0.15311	0.039664	0.037271	0.14014	0.019517	0.020147	0.019265	0.21859	0.028835	0.19857	0.11496	0.10325	0.10741	0.1545	0.029213	0.02959	0.13926	0.022791	0.048226	0.10438	0.042937	0.019139	0.28923	0.13057	0.04873
	0.036516	0.52696	0.026946	0.12038	0.77363	0.16092	0.020398	0.054018	0.10854	0.049359	0.021028	0.034627	0.062203	0.018887	0.12579	0.14241	0.52532	0.12957	0.036138	0.057166	0.018887	0.15198	0.062832	0.23446	0.76141	0.11761	0.10174	0.20902	0.1336	0.04193
	0.087638	0.51034	0.038908	0.1098	0.43479	0.069883	0.16205	0.02128	0.15563	0.027072	0.067365	0.12818	0.02745	0.067869	0.026694	0.042308	0.3027	0.13725	0.051626	0.48931	0.11232	0.36856	0.045708	0.22564	0.36478	0.29553	0.071394	0.052129	0.16734	0.024931
	0.019013	0.04533	0.3707	0.021532	0.12768	0.30069	0.13863	0.076053	0.77489	0.10338	0.024931	0.19807	0.089526	0.021406	0.16168	0.062454	0.019643	0.18913	0.21645	0.019013	0.12403	0.10313	0.033368	0.35823	0.15072	0.54232	0.027827	0.28482	0.078068	0.40142
	0.039034	0.10539	0.21381	0.037775	0.12604	0.2857	0.052885	0.026442	0.35206	0.47949	0.25158	0.031227	0.043315	0.036264	0.02128	0.20159	0.12604	0.1278	0.019769	0.058677	0.12365	0.19416	0.35697	0.063714	0.17376	0.25662	0.22577	0.021532	0.10841	0.034753
	0.022539	0.037523	0.13914	0.019391	0.023546	0.41288	0.2716	0.1307	0.2337	0.019139	0.10992	0.028961	0.24994	0.022161	0.085749	0.68209	0.44662	0.15828	0.12	0.019769	0.025561	0.019769	0.39223	0.034375	0.10854	0.049485	0.078823	0.14896	0.13624	0.35005
	0.20235	0.035005	0.51777	0.032235	0.052129	0.020524	0.093304	0.019895	0.14682	0.093304	0.2575	0.038404	0.41112	0.019013	0.19744	0.16369	0.037649	0.1375	0.14266	0.064721	0.47382	0.051374	0.25246	0.14732	0.31806	0.056662	0.055655	0.025687	0.019769	0.076557
	0.093807	0.27475	0.15928	0.098844	0.18963	0.13133	0.15173	0.25196	0.06044	0.26518	0.14833	0.13687	0.20222	0.037775	0.24403	0.2201	0.98542	0.041426	0.32134	0.70437	0.54421	0.17427	0.077312	0.20361	0.24818	0.36919	0.32965	0.25372	0.020398	0.08449
	0.036893	0.72225	0.21922	0.044322	0.23194	0.033368	0.096955	0.21532	0.23672	0.067491	0.032235	0.028709	0.037523	0.11433	0.061195	0.31706	0.091163	0.11547	0.021028	0.050115	0.024554	0.15034	0.045456	0.20071	0.13914	0.25762	0.27072	0.024554	1.0488	0.020272
	0.59092	0.21053	0.18749	0.10375	0.27764	0.2128	0.18019	0.053892	0.082727	0.021532	0.044448	0.037271	0.11975	0.18484	0.051248	0.064469	0.035508	0.049359	0.06938	0.11597	0.058299	0.068373	0.27576	0.2133	0.33594	0.26896	0.056662	0.27412	0.021406	0.27299
	0.13272	0.067113	0.18535	0.05087	0.96678	0.15236	0.020272	0.30887	0.050744	0.054522	0.048478	0.02342	0.082979	0.036516	0.13007	0.10149	0.31517	0.37032	0.51072	0.61926	0.05704	0.11055	0.076557	0.24126	0.49838	0.035382	0.10174	0.028331	0.026191	0.42623
	0.1987	0.38543	0.3673	0.083608	0.67151	0.046211	0.2342	0.12365	0.10678	0.061447	0.050115	0.035005	0.17225	0.24617	0.02342	0.020776	0.045582	0.1715	0.059558	0.25687	0.079327	0.75386	0.032486	0.036264	0.019013	0.052255	0.03022	0.018887	0.024302	0.035257
	0.041804	0.043945	0.33317	0.047848	0.033242	0.19467	0.020398	0.062706	0.23974	0.34614	0.26531	0.033368	0.022413	0.099096	0.10577	0.12126	0.12138	0.022161	0.026946	0.03022	0.12604	0.024806	0.025057	0.35798	0.17704	0.71105	0.23949	0.26581	0.4951	0.027324
	0.078446	0.38165	0.040923	0.15362	0.31177	0.34023	0.0928	0.18346	0.30056	0.12277	0.10501	0.034375	0.048604	0.02959	0.022161	0.16999	0.14128	0.047596	0.058803	0.97975	0.030094	0.82689	0.19945	0.21632	0.18056	0.12352	0.16017	0.59898	0.095696	0.090911
	0.090785	0.022413	0.31895	0.23521	0.11547	0.055655	0.1511	0.40432	0.13146	0.19945	0.093807	0.16621	0.33506	0.085245	0.028457	0.073535	0.37573	0.26342	0.02682	0.090156	0.040671	0.077439	0.38895	0.4776	0.06661	0.69015	0.23584	0.33179	0.13561	0.1992
	0.04193	0.29678	0.66219	0.06938	0.31907	0.17981	0.023043	0.03022	0.071394	0.30635	0.048226	0.1987	0.25171	0.21544	0.033746	0.16848	0.26719	0.12365	0.043315	0.025183	0.077564	0.033368	0.21544	0.095948	0.039915	0.21972	0.08449	0.10287	0.055151	0.077816
	0.26883	0.32486	0.033368	0.12163	0.52268	0.29905	0.023294	0.040167	0.31857	0.52658	0.33947	0.019391	0.031101	0.15979	0.056662	0.047219	0.098718	0.11408	0.21041	0.14934	0.019643	0.22778	0.76872	0.43982	0.039286	0.56058	0.042182	0.27286	0.22753	0.21972
	0.11937	0.25359	0.10753	0.30094	0.085119	0.14594	0.030598	0.022917	0.11194	0.065476	0.21267	0.063839	0.21444	0.042182	0.05767	0.25208	0.042811	0.073031	0.21267	0.13083	0.035005	0.49964	0.1997	0.47924	0.35508	0.66673	0.54018	0.10401	0.022161	0.11609
	0.056788	0.31215	0.047093	0.076935	0.54899	0.35319	0.1686	0.35483	0.026442	0.11471	0.031731	0.089023	0.040419	0.223	0.39273	0.25674	0.077061	0.089652	0.083986	0.13889	0.021909	0.13737	0.028709	0.031605	0.24428	0.073409	0.09003	0.25712	0.028079	0.083482
	0.18283	0.10212	0.11584	0.12491	0.36025	0.45405	0.3304	0.047722	0.8867	0.072905	0.020776	0.2745	0.26468	0.16205	0.028583	0.019391	0.10715	0.4023	0.12995	0.15979	0.019139	0.56159	0.17251	0.023672	0.064847	0.023043	0.23408	0.081845	0.36226	0.021783
	0.02468	0.072779	0.2716	0.025561	0.22841	0.035257	0.69606	0.51248	0.71873	0.11685	0.020776	0.067491	0.15677	0.044071	0.13687	0.74819	0.45569	0.19769	0.10426	0.27928	0.22123	0.12164	0.19504	0.064469	0.030849	0.070639	0.12843	0.030472	0.05641	0.030849
	0.066106	0.080334	0.59873	0.030975	0.020398	0.23609	0.22753	0.087638	0.25851	0.42799	0.03853	0.051122	0.023546	0.027072	0.043189	0.39953	0.32071	0.084112	0.022287	0.05364	0.12365	0.028457	0.40961	0.60062	0.56108	0.3751	0.053388	0.31895	0.033116	0.035257
	0.074542	0.047344	0.46841	0.019391	0.26291	0.16445	0.065099	0.028331	0.15261	0.40406	0.15601	0.053137	0.22753	0.057292	0.12516	0.078949	0.36906	0.06598	0.10061	0.024554	0.21343	0.21758	0.061699	0.065854	0.20814	0.41061	0.040797	0.21267	0.050366	0.43869
	0.32335	0.15198	0.30673	0.064091	0.089526	0.19039	0.049863	0.089275	0.081971	0.38392	0.039789	0.17477	0.07769	0.025687	0.083105	0.022539	0.29338	0.24075	0.13674	0.019265	0.039034	0.54585	0.28256	0.19844	0.82828	0.070765	0.12906	0.33632	0.22035	0.027576
	0.027827	0.61573	0.39701	0.061447	0.048352	0.12818	0.22589	0.25561	0.34791	0.45015	0.20424	0.073409	0.14455	0.087134	0.57116	0.38102	0.54471	0.24793	0.030472	0.064595	0.19706	0.24201	0.27047	0.084112	0.046715	0.049611	0.099222	0.63084	0.095193	0.31529
	0.20688	0.35496	0.096955	0.19454	0.40872	0.58387	0.097459	0.040797	0.20436	0.39727	0.32524	0.029087	0.0515	0.17528	0.064091	0.66685	0.018887	0.069883	0.17175	0.10577	0.022161	0.13561	0.53804	0.33204	0.33582	0.38618	0.05364	0.34035	0.29238	0.052759
	0.42043	0.31932	0.1885	0.019895	0.025939	0.07555	0.69002	0.047093	0.02959	0.06661	0.069002	0.024302	0.033746	0.21544	0.039915	0.079579	0.21809	0.12252	0.23949	0.1477	0.30988	0.19643	0.43441	0.22375	0.5738	0.065225	0.030094	0.27525	0.053766	0.021154
	0.19101	0.26354	0.096326	0.079075	0.11635	0.42749	0.082727	0.059432	0.24465	0.042308	0.091667	0.087638	0.11269	0.029842	0.057166	0.13788	0.31152	0.28407	0.69455	0.69518	0.021783	0.069254	0.0413	0.022917	0.10111	0.10375	0.030094	0.36553	0.038027	0.066106
	0.031479	0.15097	0.1992	0.26593	0.56964	0.38304	0.088645	0.14178	0.16419	0.034501	0.072905	0.036012	0.57229	0.19328	0.056914	0.038027	0.6564	0.2614	0.19265	0.1929	0.0515	0.022665	0.071646	0.45569	0.27601	0.076809	0.097207	0.447	0.13032	0.44108
	0.12151	0.25208	0.88683	0.043945	0.22161	0.028331	0.60981	0.56234	0.38707	0.065854	0.028457	0.02468	0.17603	0.02745	0.031479	0.036642	0.020524	0.13561	0.41263	0.85698	0.68259	0.18422	0.20751	0.025309	0.062454	0.41376	0.23748	0.036012	0.16042	0.22892
	0.10653	0.19051	0.040923	0.034123	0.22275	0.033494	0.40633	0.044448	0.14606	0.10766	0.23937	0.042686	0.13612	0.070765	1.0256	0.28608	0.72288	0.019643	0.1574	0.02405	0.061699	0.25171	0.38417	0.028205	0.19227	0.037649	0.14354	0.028331	0.020021	0.019643
	0.035005	0.039538	0.25234	0.027827	0.79189	0.028079	0.33657	0.054144	0.088519	0.30132	0.025183	0.32398	0.57166	0.084867	0.25649	0.03853	0.089904	0.63399	0.064721	0.26455	0.022161	0.96024	0.091289	0.21091	0.11572	0.39462	0.02682	0.090534	0.035634	0.28533
	0.14694	0.12692	0.024931	0.2959	0.17301	0.19013	0.059181	0.1069	0.57367	0.021658	0.1137	0.06535	0.088771	0.14342	0.16407	0.45959	0.02682	0.019769	0.3056	0.088897	0.27651	0.7827	0.022287	0.13246	0.066358	0.23307	0.084742	0.28659	0.14971	0.040419
	0.2575	0.73648	0.39676	0.058173	0.81657	0.036893	0.46841	0.025561	0.4465	0.30975	0.066106	0.021909	0.12365	0.1788	0.054018	0.021406	0.4635	0.17364	0.036516	0.60263	0.035131	0.25322	0.4159	0.30824	0.07555	0.054396	0.11018	0.13322	0.45305	0.44637
	0.25498	0.094563	0.041426	0.05641	0.39739	0.16457	0.35294	0.080586	0.36566	0.24264	0.020147	0.26329	0.56901	0.03236	0.10401	0.041552	0.31038	0.16923	0.13989	0.029842	0.05364	0.09406	0.061447	0.21179	0.60654	0.040419	0.0996	0.04747	0.26757	0.103
	0.15576	0.16709	0.25208	0.060943	0.10136	0.32272	0.55176	0.041552	0.13385	0.56889	0.02405	0.024931	0.27311	0.30698	0.067239	0.34186	0.056159	0.041426	0.047093	0.087512	0.19089	0.32952	0.44587	0.041049	0.34879	0.22602	0.36629	0.38077	0.025939	0.026568
	0.7594	0.17175	0.044197	0.15148	1.0679	0.14568	0.16772	0.095948	0.069506	0.057795	0.022539	0.20247	0.04747	0.071143	0.19391	0.03362	0.020902	0.033997	0.11521	0.025435	0.069883	0.46992	0.046211	0.09897	0.021406	0.62366	0.18497	0.045833	0.42534	0.34979
	0.069506	0.39588	0.039915	0.067617	0.68058	0.32549	0.28533	0.044448	0.099348	0.38644	0.43479	0.05767	0.057921	0.028835	0.09343	0.18686	0.19378	0.8002	0.1302	0.034501	0.2546	0.041678	0.56121	0.12541	0.59621	0.021406	0.078194	0.029842	0.31403	0.079705
	0.028583	0.041426	0.025687	0.25699	0.092548	0.18472	0.63361	0.15148	0.027827	0.23232	0.022665	0.20764	0.032486	0.21557	0.020524	0.44171	0.40772	0.29074	0.027702	0.019895	0.021406	0.65942	0.092422	0.0447	0.43756	0.064343	0.046589	0.8347	0.059432	0.2405
	0.40973	0.46803	0.095067	0.036642	0.065728	0.33531	0.40142	0.036642	0.12189	0.045204	0.031731	0.024554	0.19001	0.48301	0.099474	0.16696	0.027072	0.16004	0.34602	0.56196	0.154	0.48075	0.040797	0.4358	0.064091	0.037901	0.029338	0.10715	0.039412	0.34388
	0.21532	0.26921	0.096955	0.050492	0.91176	0.14405	0.92322	0.20801	0.089778	0.028331	0.019895	0.087638	0.021154	0.061069	0.27979	0.019013	0.019139	0.96061	0.20046	0.31315	0.051752	0.429	0.21242	0.076935	0.16747	0.52054	0.031479	0.17842	0.47445	0.079579
	0.18182	0.070765	0.039286	0.064595	0.29565	0.4538	0.078823	0.023546	0.053514	0.045078	0.027953	0.15702	0.03639	0.028205	0.053263	0.91214	0.56889	0.082223	0.27034	0.24667	0.49938	0.80259	0.048855	0.30736	0.022035	0.275	0.14166	0.49208	0.046715	0.036516
	0.34904	0.026065	0.34917	0.44083	0.31882	0.079075	0.087134	0.34111	1.0192	0.39072	0.039664	0.061321	0.41792	0.11924	0.030472	0.44839	0.21557	0.27802	0.034879	0.10841	0.020524	0.14405	0.37259	0.1098	0.36428	0.29351	0.5398	0.087134	0.021658	0.44474
	0.52167	0.44159	0.079957	0.47395	0.50417	0.045582	0.032486	0.27878	0.1448	0.089149	0.019769	0.034249	0.023294	0.033242	0.094185	0.43643	0.071268	0.095822	0.21733	0.027702	0.25687	0.33846	0.9134	0.051752	0.20852	0.026316	0.049359	0.19643	0.19416	0.020021
	0.27324	0.47445	0.031101	0.044322	0.21796	0.13032	0.10892	0.050492	0.066358	0.77363	0.11924	0.030472	0.27324	0.064721	0.06044	0.40432	0.09557	0.057166	0.098466	0.068121	0.045833	0.04256	0.11282	0.025939	0.062454	0.2303	0.43026	0.31152	0.24768	0.071772
	0.02405	0.2512	0.20222	0.048352	0.073787	0.020902	0.52985	0.39399	0.029716	0.26933	0.35924	0.16696	0.061195	0.039538	0.40986	0.23798	0.34954	0.031479	0.27475	0.023043	0.14317	0.068121	0.070513	0.19882	0.13876	0.15462	0.19718	1.1487	0.093807	0.068876
	0.10829	0.097963	0.24705	0.073535	0.67478	0.045204	0.23811	0.021154	0.80901	0.20638	0.50782	0.068247	0.33191	0.09066	0.49586	0.25045	0.10652	0.075046	0.11622	0.93216	0.93682	0.69758	0.36541	0.055655	0.052885	0.67491	0.032864	0.025057	0.22854	0.026065
	0.68675	1.2031	0.023546	0.027198	0.02405	0.026442	0.12894	0.23509	0.44952	0.065854	0.019391	0.21972	0.024554	0.026946	0.061447	0.12718	0.094059	0.05981	0.027072	0.26102	0.23987	0.046211	0.027072	0.39978	0.067995	1.0286	0.052759	0.027827	0.34929	0.02468
	0.048604	0.55579	0.076179	0.021154	0.019013	0.14732	0.061573	0.084616	0.05427	0.395	0.022413	0.42597	0.033871	0.083986	0.23257	0.02128	0.86844	0.68209	0.30346	0.031983	0.21318	0.94374	0.06321	0.086504	0.3712	0.87675	0.32801	0.72339	0.092548	0.059684
	0.12516	0.36113	0.021532	0.032612	0.22854	0.035886	0.32096	0.07152	0.19391	0.091415	0.78685	0.09066	0.07832	0.077061	0.030724	0.04193	0.43252	0.039034	0.070639	0.048855	0.11735	0.2235	0.079579	0.1404	0.35395	0.061825	0.29741	0.35433	0.074165	0.17855
	0.12755	0.3338	0.25108	0.40898	0.026694	0.12289	0.67164	0.089778	0.21582	0.42018	0.42434	0.10703	0.25624	0.019391	0.18913	0.38908	0.51097	0.062454	0.96326	0.063462	0.21129	0.080083	0.17465	0.028835	1.2043	0.16294	0.68662	0.23471	0.019265	0.019643
	0.9727	0.57871	1.0894	0.16759	0.56171	0.99851	0.6214	0.28167	0.053766	0.30761	0.16319	0.39978	0.075424	0.35685	0.17062	0.31278	0.95495	0.1516	0.14203	0.4222	0.44159	0.54194	0.027576	0.022917	0.052255	0.88028	0.10967	0.050744	0.3192	0.88872
	0.53879	0.025687	0.086127	0.38921	0.23597	0.095822	0.089904	0.40608	0.26984	0.026946	0.065476	0.49699	0.093052	0.26644	0.13914	0.3853	0.22199	0.83734	0.05364	0.24906	0.041426	0.30031	0.048352	0.057795	0.019391	0.29112	0.35131	0.064595	0.060566	0.4538
	0.044197	0.48415	0.02468	0.057166	0.59055	0.18333	0.36843	0.66333	0.076809	0.25196	0.12617	0.020776	0.023924	0.30031	0.022791	0.17414	0.039412	0.084867	0.1754	0.15324	0.23811	0.14354	0.053263	0.028331	0.10766	0.020021	0.086504	0.087134	0.19139	0.035005
	0.11924	0.050115	0.030346	0.032235	0.093556	0.18913	0.15085	0.032864	0.085497	0.13133	0.022287	0.021658	0.033494	0.41401	0.46753	0.10036	0.22539	0.21368	0.094185	0.095822	0.57178	0.34451	0.49901	0.15412	0.1171	0.58992	0.043819	0.030849	0.064343	0.63311
	0.40079	1.0646	0.018887	0.48767	0.13612	0.51487	0.15425	0.23609	0.42874	0.28281	0.16193	0.2949	0.76494	0.15236	0.07555	0.22564	0.079075	0.16684	0.26316	0.14846	0.56058	0.063084	0.11144	0.023294	0.47961	1.1147	0.10703	0.63374	0.022161	0.070261
	0.25674	0.033242	0.22778	0.24642	0.023924	0.24994	0.040671	0.82274	0.17175	0.38719	0.019139	0.1681	0.13838	0.27991	0.18182	0.026694	0.17263	0.31995	0.064973	0.061321	0.12403	0.034501	0.38883	0.10539	0.18296	0.044197	0.021154	0.046211	0.3328	0.75638
	0.23836	0.42761	0.28986	0.17062	0.12894	0.21846	0.35345	0.020021	0.24969	0.6049	0.23496	0.042937	0.075298	0.079327	0.053514	0.75122	0.12138	0.31781	0.071394	0.60012	0.35294	0.37951	0.80196	0.070639	0.15714	0.619	0.11496	0.02065	0.53351	0.44524
	0.92687	0.44662	0.020398	0.020524	0.40469	0.025183	0.024176	0.30988	0.10187	0.20738	0.48087	0.022539	0.17024	0.2541	0.054396	0.021028	0.15009	0.050618	0.084238	0.71231	0.053388	0.025813	0.69367	0.24617	0.3294	1.1184	0.079201	0.20499	0.14594	0.075927
	0.13737	0.077438	0.021783	0.036516	0.041426	0.1443	0.69166	0.087889	0.75801	0.1025	0.20033	0.022413	0.046589	0.061069	0.024805	0.43126	0.098466	0.27651	0.60175	0.11584	0.15236	0.035131	0.23307	0.058299	0.68662	0.03853	0.027702	0.28533	0.10602	0.14266
	0.96087	0.14984	0.032235	0.053011	0.45619	0.61233	0.39412	0.10124	0.045582	0.61699	0.025057	0.42811	0.31945	0.14795	0.37888	1	1.2482	0.22615	0.042434	0.33443	0.046085	0.10552	0.040041	0.11043	0.043189	0.050492	0.068876	0.33078	0.11282	0.32033
	0.04193	0.074416	0.13599	0.043567	0.10275	0.26593	0.71797	0.039538	0.78232	0.53754	0.31403	0.1516	0.031479	0.075676	0.080209	0.13863	1.221	0.020021	0.12012	0.17414	0.22501	0.601	0.071646	0.047974	0.62039	0.10161	0.18484	0.46501	0.19807	0.21418
	0.16268	0.62102	0.26191	0.081468	0.083608	0.32209	0.57393	0.071394	0.023294	0.11849	0.022413	0.1059	0.33834	0.03639	0.65766	0.14317	0.020776	0.054522	0.059558	0.33871	0.036642	0.14518	0.10841	0.2274	0.1613	0.15588	0.043189	0.055655	0.16142	0.023672
	0.11093	0.92699	0.052633	0.020398	0.10413	0.035508	0.62442	0.67189	0.21141	0.15752	0.18875	0.046463	0.069632	0.087889	0.095822	0.023924	0.47584	0.19668	0.14908	0.4635	0.47974	0.41943	0.46425	0.025309	0.043945	0.030724	0.12201	0.068372	0.13322	0.2473
	0.40344	0.6836	0.020902	0.059055	0.047848	0.044071	0.069254	0.42811	0.1579	0.52759	0.019013	0.092422	0.02468	0.033116	0.024805	0.096452	0.16482	0.06938	0.26669	0.021028	0.05087	0.33519	0.069632	0.045833	0.45002	0.033242	0.44839	1.0637	0.30774	0.66622
	0.17817	0.20864	0.37372	0.038656	0.14443	0.52419	0.061699	0.58324	0.12554	0.02405	0.02065	0.025309	0.1924	0.046211	0.095444	0.45179	0.027827	0.070135	0.14153	0.033116	0.18484	0.22111	0.34488	0.056662	0.10287	0.037145	0.058047	0.68889	0.18082	0.57556
	0.022035	0.38354	0.24894	0.11798	0.64456	0.057166	0.37233	0.020147	0.11219	0.24289	0.40306	0.094563	0.3678	0.064721	0.22904	0.21922	0.036264	0.030472	0.13385	0.64041	1.154	0.52898	0.70714	0.036138	0.30724	0.059684	0.34148	0.21658	0.085749	0.5733
	1.1888	0.050115	0.062832	0.084742	0.9416	0.30837	0.018887	0.13259	0.1516	0.30144	0.17326	0.13637	0.080334	0.079327	0.47974	0.047848	0.38833	0.21418	0.091919	0.43202	0.55579	0.12189	0.035886	0.51525	0.027953	0.17112	0.38807	0.1686	0.033368	0.47206
	0.2031	0.12264	0.10023	0.02468	0.10464	0.028961	0.86618	0.54786	0.10778	0.026065	0.068121	0.026442	0.077564	0.37838	0.45154	0.1924	0.39915	0.03576	0.21129	0.1584	0.11345	0.52595	0.33129	0.10275	0.11987	0.091793	0.20625	0.11836	0.45317	0.031857
	0.067239	0.7667	0.045708	0.50417	0.02405	0.056788	0.028079	0.26757	0.32776	0.36264	0.055403	0.19001	0.12327	0.063588	0.093304	0.76141	1.0758	0.21116	0.025057	0.52583	0.21632	0.026442	0.076557	0.056662	0.033997	0.68599	0.19089	0.041175	0.25284	0.035382
	0.17943	0.32058	0.33934	0.020398	0.27651	0.20348	0.019517	0.019013	0.25397	0.56322	0.082979	0.155	0.11534	0.1278	0.15022	0.057544	0.52696	0.058299	0.20688	0.05087	0.022917	0.019139	0.59785	0.80234	0.018887	0.60037	0.73258	0.061699	0.021028	0.16923
	0.39827	0.14694	0.067995	1.1325	0.04193	0.036893	0.75462	0.077061	0.29792	0.34375	0.030598	0.045582	0.19139	0.16608	0.31655	0.083734	0.036264	0.92057	0.14531	0.24931	0.19001	1.2308	0.72276	0.03022	0.078949	0.053263	0.98668	0.55113	0.036767	0.14694
	0.13473	0.3129	0.097963	0.41515	0.58463	0.20021	0.15588	0.022161	0.068876	0.019895	0.41917	0.40369	0.24579	0.052129	0.51789	0.19152	0.12604	0.27613	0.10426	0.19995	0.022917	0.0515	1.0039	0.21998	0.032864	0.99146	0.032738	0.60452	0.022917	0.65791
	0.30447	0.13674	0.36793	0.049737	0.11144	0.053137	0.48868	0.36428	0.61132	0.019139	0.22111	0.29099	0.15286	0.14229	0.085119	0.031227	0.10325	0.039034	0.049233	0.027953	0.17792	0.69657	0.068372	0.73812	0.045204	0.17452	0.047722	0.21305	0.67768	0.52834
	0.2196	0.13612	0.10942	0.071646	0.071394	0.26606	0.063336	0.026065	0.46866	0.26656	0.032109	0.080209	0.25045	0.13435	0.54031	0.097333	0.033871	0.077438	0.037901	0.020776	0.055907	0.92486	0.73019	0.37045	0.10073	0.95079	0.42849	0.059181	0.07429	0.028835
	0.025435	0.16495	0.14808	0.023798	0.05767	0.19504	0.32852	0.11181	0.21255	0.34992	0.054018	0.050996	0.40129	0.098718	0.21821	0.22866	0.13347	0.09557	0.12163	0.026946	0.2031	0.59974	0.50933	0.038908	0.028835	0.12604	0.086504	0.29162	0.041552	0.0928
	0.88834	0.21381	0.034249	0.33229	0.095318	0.54434	0.021154	0.13158	0.41225	0.044574	0.20537	0.24453	0.23622	0.02342	0.022161	0.21204	0.068876	0.56133	0.11849	0.03576	0.14568	0.15299	0.94362	0.30346	0.060943	0.12604	0.03853	0.052633	0.40998	0.033242
	0.025561	0.21393	0.080334	0.61334	0.20499	0.14795	0.41288	0.55353	0.47093	0.086001	0.11874	0.11421	0.062203	0.021909	0.027576	1.1101	0.11949	0.046085	0.11194	0.98542	0.083231	0.52293	0.15752	0.055277	0.29326	0.053011	0.019013	0.45607	0.082979	0.49749
	0.040671	0.27752	0.41338	0.42837	0.58173	0.043063	0.31341	0.030598	0.46992	0.88846	0.082097	0.16696	0.05981	0.38228	0.53288	0.57581	0.038404	0.11861	0.1064	0.26959	0.10413	0.16268	0.025687	0.073661	0.10262	0.32386	0.27664	0.3396	0.033368	0.35319
	0.11635	0.44587	0.023924	0.21796	0.088267	0.27513	0.060188	0.55605	0.27487	0.052003	0.26996	0.46463	0.45934	0.052759	0.69543	0.025435	0.049485	0.031479	0.086127	0.11106	0.12806	0.2026	1.0023	0.36528	0.10287	0.056536	0.065602	0.20021	0.022791	0.67856
	0.030724	0.34287	0.52091	0.021154	0.052885	0.085749	0.31529	0.33393	0.18661	0.17087	0.69506	0.0962	0.16079	0.053263	0.040545	0.060692	0.033494	0.0413	0.043189	0.20487	0.072905	0.38329	0.90937	0.066106	0.03299	0.12529	0.084742	0.055907	0.069128	0.2055
	0.037523	0.90811	0.1137	0.10375	0.44662	0.2133	0.67201	0.023798	0.138	0.21859	0.028961	0.1506	0.10136	0.12793	0.026065	0.10048	0.055907	0.79239	0.051374	0.44385	0.090408	0.66887	1.0203	0.28772	0.028331	0.080209	0.039286	0.64482	0.4951	0.51903
	0.073031	0.050492	0.19441	0.12969	0.12176	0.54799	0.44486	0.083608	0.025939	0.13498	0.98227	0.26266	0.086127	0.038908	0.22879	0.20852	0.086378	0.031101	0.2332	0.026946	0.03576	0.59433	0.74391	0.082097	0.095822	0.019643	0.76935	0.067239	0.031353	0.85749
	0.091415	0.40344	0.059055	0.0413	0.14241	0.076935	0.92825	0.033997	0.11257	0.62996	0.082223	0.037523	0.32159	0.10703	0.12101	0.019895	0.68549	0.062077	0.15777	0.033368	1.2172	0.36339	0.024428	0.034375	0.14266	0.26254	0.091289	1.0757	0.27198	0.030346
	0.27727	0.035634	1.2463	0.028079	0.21204	0.03639	0.21255	0.24088	0.055277	0.037523	0.069632	0.1302	0.19353	0.054773	0.10992	0.020524	0.021658	0.34753	0.095193	0.022917	0.22413	0.38833	0.50241	0.088897	0.14191	0.045833	0.20386	0.025687	0.42446	0.4538
	0.6501	0.020147	0.027953	0.078949	0.053263	0.38518	0.45191	0.72011	0.14493	0.077564	0.2274	0.10564	0.044448	0.66459	0.048855	0.19303	0.32587	0.021154	0.15123	0.7725	0.080586	0.258	0.05364	0.048855	0.036893	0.57367	0.034375	0.025309	0.23634	0.43177
	0.2366	0.13297	0.38971	0.1346	0.019391	0.095696	0.25737	0.060817	0.10325	0.058929	0.14291	0.35496	0.25838	0.039664	0.034123	0.14795	0.23357	0.13196	0.49183	0.040671	0.32373	0.30308	0.21053	0.041049	0.031479	0.063965	0.031101	0.35005	0.49321	0.48301
	1.1504	0.4946	0.16457	0.30509	0.040671	0.090534	0.06598	0.054018	0.24214	0.062203	0.88431	0.020147	0.040797	0.038908	0.023546	0.043063	0.81153	0.61774	0.18056	0.16709	0.03853	0.60868	0.075927	0.045456	0.055529	0.24075	0.023294	0.14014	0.48251	0.026568
	0.079453	0.096326	0.57544	0.36969	0.023043	0.13737	0.040797	0.41149	0.052381	0.25095	0.30207	0.27324	0.066736	0.02128	0.050492	0.028331	0.17754	0.28457	0.053892	0.024176	0.020524	0.58199	0.026694	0.79428	0.09066	0.09557	0.21041	0.23483	0.25561	0.1647
	0.11232	0.23446	0.53691	0.072905	0.041426	0.022917	0.03022	0.63197	0.056662	0.31139	0.20524	0.033871	0.49284	0.13108	0.11458	0.51223	0.96263	0.53137	0.31189	0.37019	0.40092	0.085623	1.1883	0.19265	0.051877	0.89501	0.022035	0.046715	0.089149	0.070387
	0.019643	0.26619	0.14669	0.030849	0.035005	0.10451	0.049107	0.18837	0.93241	0.08386	0.031227	0.051248	0.021783	0.036767	0.069758	0.30396	0.95507	0.10149	0.3027	0.28004	0.038782	0.9722	0.027324	0.11005	0.040671	1.0731	0.019013	0.72263	0.090911	0.15349
	0.30421	0.20524	0.083356	0.044197	0.019391	0.67856	0.026065	0.24755	0.43202	0.17288	0.044322	0.067239	0.037271	0.050366	0.18107	0.7317	0.20008	0.023672	0.092171	0.39462	0.63361	0.93354	0.28835	0.26254	0.094185	0.2716	0.045078	0.12063	0.57531	0.17716
	0.78471	0.15198	0.038404	0.042811	0.11194	0.12415	0.66962	0.020524	0.034501	0.16621	0.10476	0.075172	0.73132	0.18887	0.1686	0.10615	0.05641	0.23911	0.57871	0.029716	0.12592	0.027072	0.40444	0.45355	0.019517	0.38795	0.10313	0.12101	0.34942	0.22224
	0.28671	0.16533	0.021406	0.075046	0.30698	0.044826	0.041804	0.13687	0.20688	0.24566	0.92636	0.21821	0.37724	0.31089	0.025939	0.052381	0.17515	0.22879	0.055151	0.023924	0.22577	0.080083	0.035382	0.64733	0.070513	0.051122	0.06321	0.48339	0.53401	0.024554
	0.17528	0.37548	0.026694	0.24931	0.18082	0.27991	0.11408	0.045456	0.15802	0.52192	0.11635	0.72163	0.46337	0.10539	0.025939	0.90836	0.30371	0.35231	0.028457	0.021406	0.137	0.69569	0.24667	0.16117	0.46312	0.070639	0.025561	0.06044	0.047848	0.022665
	0.24969	0.022665	0.18044	0.43894	0.070639	0.23697	0.34337	0.23131	0.2818	0.26682	0.028709	0.029464	0.6603	0.023169	0.064973	0.16268	0.095948	0.1375	0.19706	0.087008	0.4771	0.47244	0.080209	0.088267	0.18699	0.13826	0.13259	0.031227	0.50518	0.16281
	0.19001	0.361	0.022413	0.046211	0.12655	0.3168	0.15286	0.032612	0.50492	0.36868	0.44675	0.06598	0.32549	0.33091	0.3192	0.80498	0.027953	0.14014	0.27802	0.16017	1.2074	0.10829	0.6593	0.73258	0.028835	0.043315	0.13146	0.031605	0.34073	0.077564
	0.082223	0.10841	0.20121	0.019139	0.80574	1.0407	0.040167	0.029213	0.13108	0.46085	0.10338	0.081468	0.19341	0.077564	0.14732	1.1602	0.38669	0.19832	0.097333	0.050618	0.42056	0.034249	0.32637	0.029842	0.020902	0.043945	0.5767	0.023169	0.0962	0.76129
	0.047596	0.17918	0.10161	0.14594	0.28432	0.033368	0.42874	0.084742	0.037019	0.064721	0.063965	0.23483	0.041552	0.024302	0.50492	0.40041	0.16168	0.1166	0.24151	0.062328	0.47911	0.45695	0.031731	0.13977	0.028331	0.39324	0.035257	0.29175	0.31567	0.23194
	0.24	0.35999	0.31769	0.027576	0.1098	0.43718	0.071394	0.081971	0.054522	0.054396	0.087889	0.019139	0.022161	0.058047	0.043063	0.099474	0.22123	0.10073	0.022035	0.92498	0.080586	0.82639	0.14216	0.17792	0.2954	0.43441	0.44788	0.099474	0.054018	0.054648
	0.057166	0.050115	0.13196	0.025057	0.062203	0.075298	0.22363	0.24528	1.1011	0.15677	0.18724	0.091289	0.080209	0.019139	0.026694	0.14455	1.1181	0.10489	0.025183	0.10527	0.018887	0.73611	0.16331	0.10161	0.21569	0.22539	0.68095	0.21179	0.16079	0.31164
	0.20172	0.12378	0.53099	0.69078	0.11672	0.24226	0.45846	0.023169	0.60125	0.12768	0.75537	0.019643	0.50102	0.033494	0.14417	0.30031	0.67453	0.046841	0.044322	0.11761	0.096704	0.041301	0.062958	0.10627	0.05767	0.046463	0.13347	0.34148	0.066484	0.24377
	0.022413	1.1	0.60226	0.044197	0.8046	0.20562	0.23798	0.12692	0.08449	0.53766	0.020776	0.049359	0.023169	0.025813	0.27425	0.088897	0.38556	0.03236	0.15664	0.70677	0.10527	0.50807	0.30912	0.34325	0.066358	0.3683	0.25448	0.089652	0.48604	0.74593
	0.55806	0.3027	0.26933	0.062706	0.17767	0.10375	0.87486	0.03916	0.03299	0.88141	0.35949	0.10703	0.046085	0.12516	0.23823	0.15324	0.43164	0.29981	0.21469	0.40948	0.2094	0.22955	0.46073	0.021658	0.3649	0.17364	0.093052	0.026191	0.11761	0.049737
	0.030346	1.1019	0.10262	0.26379	0.22615	0.40381	0.16344	0.17616	0.42371	0.16583	0.034249	0.018887	0.053892	0.44184	0.27349	0.020776	0.13662	0.10224	0.28608	0.2721	0.47496	0.17024	0.096955	0.044322	0.024805	0.020021	0.078446	0.024428	0.39928	0.079327
	0.052255	0.12869	0.5981	0.027324	0.38883	0.16936	0.28029	0.76557	0.23937	0.26556	0.027198	0.06321	0.258	0.38493	0.059558	0.087764	0.37271	0.035634	0.16848	1.2395	0.95117	0.43139	0.25448	0.062706	0.73598	0.03299	0.025813	0.23647	0.1472	0.02959
	0.087638	0.34577	0.34551	0.32499	0.021658	0.49485	0.27173	0.0928	0.48881	0.31819	0.4363	0.21809	0.089904	0.28092	0.4431	0.22753	0.5743	0.03299	0.12944	0.17704	0.24566	0.38845	0.35987	0.4154	0.25775	0.10124	1.0664	0.019139	0.30547	1.2388
	0.63273	0.68964	0.103	0.11534	0.2342	0.092296	0.03916	0.21909	0.040293	0.3469	0.061195	0.12063	0.023924	0.24113	0.028835	0.81657	0.39462	0.34438	0.10275	0.069254	0.048352	0.42585	0.019895	0.068372	0.62089	0.061321	0.72717	0.02468	0.051374	0.072276
	0.065728	0.019643	0.37737	0.60503	0.36994	0.058803	0.59646	0.042182	0.054144	0.022665	0.31441	0.031227	0.14669	0.343	0.12995	0.054396	0.13549	1.2505	0.31114	0.062832	0.022539	0.028961	0.066232	0.18195	0.094311	0.28495	0.4985	0.12063	0.13297	0.23194
	0.79176	0.79403	0.072779	0.21569	0.029842	0.21658	0.12642	0.10615	0.15211	0.91465	0.30837	0.19316	0.051626	0.18472	0.040797	0.027953	0.073031	0.10791	0.069883	0.020147	0.48503	0.67365	0.052003	0.13083	0.030975	0.12415	0.019391	1.1151	0.27122	0.79566
	0.47483	0.67516	0.15903	0.54408	0.087638	0.27311	1.1058	0.060188	0.080083	0.045959	0.022161	0.40583	0.28281	0.16873	0.29338	0.13712	0.18799	0.042182	0.34891	0.18472	0.58072	0.019895	0.036767	0.11332	0.080838	0.027324	0.097459	0.20751	0.63625	0.38858
	0.02468	0.034123	0.31592	0.22791	0.26971	0.038908	0.18976	0.049233	0.22677	0.85988	0.022665	0.54824	0.22098	0.023924	0.069506	0.21607	0.29716	0.11446	0.16155	0.2468	0.80347	0.11723	0.032235	0.27462	0.43315	0.64494	1.0076	0.24289	0.65325	0.1093
	0.63928	0.29477	0.1919	0.060188	1.0586	0.16734	0.026191	0.036138	0.07429	0.29225	0.33708	0.43592	0.10136	0.064469	0.47836	0.30598	0.04873	0.2983	0.080964	0.35848	0.28772	0.42812	0.6768	0.16671	0.14166	1.0839	0.98353	0.050366	0.053766	0.040293
	0.30018	0.61523	0.049989	0.13423	0.021532	0.18812	0.094815	0.022287	0.045456	0.40608	0.023672	0.13007	0.38618	0.079453	0.33582	0.12277	0.24591	0.10564	0.54169	0.59281	0.84351	0.27639	0.083608	0.067113	0.10313	0.076935	0.21721	0.019013	0.52016	0.39878
	0.055907	0.27752	0.025309	0.022413	0.21721	0.37485	0.63827	0.083105	0.088015	0.41615	0.070639	0.21708	0.044574	0.95394	0.41162	0.53791	0.082475	0.12415	0.15437	0.10375	0.46476	0.52205	0.13813	0.20247	0.57632	0.61346	0.26468	0.55882	0.33292	0.046085
	0.44814	0.37246	0.8318	0.083734	0.31743	0.47281	0.067113	0.3503	0.17402	0.3955	0.048604	0.22904	0.41804	0.31529	1.0036	0.47181	0.32688	0.50303	0.10287	0.021406	0.32222	0.59861	0.44398	0.058551	0.29716	0.14077	0.02065	0.048855	0.21834	0.042434
	0.12818	0.14568	0.19718	0.72893	0.17376	0.020398	0.99826	0.022791	0.025309	0.099096	0.053514	0.02405	0.043063	0.025057	0.12289	0.065602	0.018887	0.18019	0.1963	0.11949	0.42723	0.20978	0.78068	0.31958	0.077564	0.40079	0.035257	0.23597	0.18913	0.46778
	0.088771	0.43466	0.059936	0.024554	0.05641	0.05981	0.18371	0.14606	0.1059	0.15991	0.088645	0.027953	0.41729	0.31366	0.24793	0.059558	0.28281	0.023546	0.18636	0.03916	0.068247	0.020902	0.1579	0.12541	0.11156	0.37674	0.3678	0.083734	0.11169	0.9066
	0.11509	0.32423	0.027576	0.02342	0.53439	0.024176	0.023043	0.10778	0.34728	0.29313	0.63512	0.022665	0.02745	0.11005	0.055151	0.023924	0.10048	0.028709	0.28079	0.11647	0.32512	1.1395	0.095444	0.14178	0.037649	0.25876	0.61938	0.65615	0.032109	0.11962
	0.029842	0.034375	0.87172	0.38744	0.039412	0.022413	0.68095	0.088015	0.1958	0.15437	0.43857	0.34967	0.27777	0.067491	0.022791	0.26027	0.10577	0.22602	0.18371	0.14594	0.1132		0.62127	0.030094	0.027702	0.33985	0.046211	0.019895	0.15236	0.83016
	0.65892	0.81254	0.0413	0.11395	0.02065	0.10879	0.031227	0.42774	0.45254	0.602	0.096326	0.20839	0.52872	0.37939	0.025309	0.3571	0.11207	0.58979	0.26342	0.050492	0.32549		0.14934	0.15563	0.025057	0.5359	0.5767	0.27059	0.22929	0.06938
	0.48679	0.14896	0.40495	0.46224	0.39953	0.11534	0.18472	0.71004	0.77678	0.055529	0.032738	0.11106	0.4397	0.52356	0.22992	0.025687	0.2614	0.068498	0.50983	0.025687	0.045708		0.062203	0.10703	0.34211	0.071394	0.14329	0.85837	0.021783	0.18598
	0.7871	0.23974	0.15664	0.11383	0.35332	0.024176	0.23408	0.28696	0.15034	0.12101	0.028835	0.061069	0.029968	0.084867	0.040671	0.3163	0.13133	0.048352	0.041552	0.17225	0.47458		0.12365	0.030724	0.49661	0.81103	0.14229	0.058173	0.028583	0.52104
	0.1885	0.74102	0.028583	0.025057	0.30321	0.69745	0.035382	0.66547	0.36516	0.39311	0.035634	0.27185	0.46916	0.26883	0.24591	0.12466	0.68864	0.64116	0.091037	0.25359	0.19983		0.060314	0.023924	0.074794	0.081342	0.047848	0.072905	0.037649	0.053766
	0.85157	0.038908	0.16067	0.24138	0.89766	0.10715	0.55126	0.50392	0.21393	0.11408	0.022539	0.051374	0.46098	0.019517	0.24251	0.44071	0.36616	0.047974	0.52646	0.069883	0.15488		0.074542	0.10338	0.048352	0.070639	0.11408	0.081468	1.0318	0.11975
	0.42963	1.0335	0.76733	0.22728	0.91793	0.18711	0.60226	0.25133	0.060314	0.14694	0.27412	0.091919	0.033746	0.21053	0.74429	0.22753	0.12793	0.024554	0.28659	0.036264	0.026946		0.12982	0.41829	0.046337	0.031731	0.0515	0.35685	0.43957	1.0654
	0.029968	0.10489	0.22174	0.06258	0.11471	0.088771	0.82211	0.028583	0.395	0.18321	0.025435	0.32486	0.11534	0.18321	0.034753	0.095948	0.027953	0.17439	0.12088	0.049233	0.38568		0.36717	0.23433	0.76758	0.4086	0.021028	0.31895	0.39097	0.065728
	0.30396	0.70513	0.29578	0.039664	0.10174	0.0481	0.085623	0.35873	0.66647	0.24717	0.091919	0.17087	0.12579	0.027576	1.0596	0.13763	0.23811	0.7594	0.30585	0.14367	0.11244		0.067995	0.31391	0.13183	0.11421	0.20033	0.40092	0.27324	0.59747
	0.53791	0.42371	0.043819	0.04873	0.8007	0.091415	0.2609	0.032486	0.43882	0.12856	0.25372	0.21783	0.038278	0.48566	0.46702	0.72037	0.25989	0.044952	0.10036	0.35647	0.98126		0.23786	0.0894	0.042308	0.088015	0.1059	0.020021	0.080083	0.064343
	0.20222	0.77237	0.030975	0.037271	1.1596	0.020524	0.47697	0.79088	0.071143	0.089778	0.40671	0.13221	0.071269	0.082475	0.16319	0.62731	0.76796	0.070639	0.20638	0.88771	0.43819		0.12302	0.12818	0.19844	0.16382	0.42283	0.40142	0.25158	0.41943
	0.11748	0.44083	0.14405	0.04533	0.11559	0.68158	0.23937	0.058551	0.14657	0.025687	0.14568	0.35042	0.12453	0.21595	0.019391	0.44398	0.16193	0.069883	0.037901	0.022287	0.73145		0.12655	0.40847	0.21292	0.46413	0.030472	0.16885	0.033494	0.2609
	0.13574	0.019391	0.10124	0.051122	0.025687	0.022791	0.99247	0.1336	0.22841	0.05427	0.062328	0.30094	0.022161	0.049485	0.073283	0.17225	0.020776	0.18636	0.18484	0.27752	0.029338		0.83759	0.020524	0.034375	0.099096	0.069254	0.07215	0.77073	0.041552
	0.078949	0.43151	0.023924	0.081594	0.032612	0.093682	0.029464	0.03916	0.53829	0.74845	0.02128	0.077438	0.11421	0.03236	0.12818	0.044322	0.021658	0.19756	0.033368	0.57896	0.084364		0.15097	0.48868	0.19656	0.03576	0.15991	0.1137	0.56839	1.0728
	0.56536	0.023043	0.19202	0.020021	0.68435	0.094941	0.29918	0.46765	0.036767	0.59445	0.3061	0.020272	0.47722	0.19756	0.085497	0.14858	0.020398	0.051877	1.0639	0.93128	0.51311		0.53426	0.15261	0.14883	0.55579	0.23068	0.02959	0.087008	0.030346
	0.14291	0.23509	0.030472	0.061825	0.093933	0.44725	0.040041	0.47773	0.023169	0.46639	0.62278	1.0334	0.27639	0.1963	0.025309	0.055529	0.32675	0.21003	0.57103	0.13045	0.54169		0.080334	0.049233	0.020272	0.91025	0.029087	0.17653	0.031857	0.022791
	0.75122	0.021406	0.052003	0.040545	0.11975	0.044448	0.042308	0.11421	0.22703	0.37662	0.31429	0.31668	0.21154	0.057921	0.21809	0.022539	0.062706	0.22224	0.026316	0.046337	0.024428		0.020021	0.12982	0.019265	0.38467	0.07152	0.21066	0.33066	1.1515
	0.023924	0.8692	0.033368	0.12743	0.12378	0.54496	0.04256	0.51752	0.3853	0.47911	0.35911	0.066358	0.70463	0.17024	0.053388	0.19706	0.46236	0.154	0.13926	0.361	0.21532		1.0496	0.19693	0.020272	0.26795	0.26128	0.081594	0.3464	0.66194
	0.12189	0.14052	0.7176	0.62442	0.068247	0.71911	0.80586	0.1545	0.026568	0.28721	0.069128	0.34337	0.021154	0.22375	0.050996	0.85573	0.42018	0.0413	0.23723	0.022287	0.094815		0.1404	0.27072	0.039789	0.12138	0.019013	0.52343	0.018887	0.28533
	0.44197	0.83457	0.66207	0.091289	0.60326	0.3197	0.08386	0.43428	0.10552	0.85119	0.22904	0.025939	0.0447	0.059055	0.05767	0.07769	0.04256	0.024805	0.054899	0.08726	0.34224		0.11156	0.28167	0.02342	0.20058	0.1414	0.33808	0.70891	0.65577
	0.033746	0.058551	0.070765	0.024428	0.053263	0.32675	0.47294	0.16533	0.16231	0.23773	0.1001	0.62215	0.037145	0.11332	0.037397	0.12566	0.021783	0.1749	0.051752	0.019265	0.10577		0.035257	0.020147	0.29238	0.11043	0.057418	0.066861	0.93707	0.56662
	0.82311	0.030724	0.2745	0.24818	0.098718	0.40847	0.087134	0.13813	0.058803	0.055907	0.17616	0.33003	0.069128	0.052381	0.036516	0.93984	0.022917	0.60603	0.066987	0.84175	0.26191		1.0359	0.076557	0.10111	0.0928	0.172	0.025939	0.022413	0.51978
	0.23723	0.090911	0.82891	0.024554	0.20172	0.078446	0.63613	0.9042	0.1438	0.22514	0.17112	0.12176	0.037901	0.049863	0.030346	1.0036	0.068624	0.61132	0.31328	0.14707	0.20877		0.59974	0.021154	0.12969	0.13876	0.51172	1.037	0.65237	1.14
	0.020272	0.093682	0.029087	0.033368	0.16684	0.34828	0.14166	0.25322	0.039915	0.12655	0.06258	0.087386	0.04533	0.036642	0.031479	0.025687	0.21481	0.043189	0.064721	0.030346	0.025813		0.1992	0.13083	0.13674	0.021406	1.1468	0.025561	0.46325	0.98076
	0.59017	0.10161	0.68045	0.066358	0.28243	0.76141	0.52217	0.14783	0.31983	0.88897	0.072654	0.26065	0.099726	0.10501	0.17238	0.059055	0.61976	0.45481	0.30358	0.4261	0.20524		0.20373	0.12428	0.75298	0.23571	0.98668	0.27802	0.17943	0.031353
	0.069883	0.019139	0.035886	0.8872	0.18774	0.052381	0.10829	0.020524	0.45808	0.98504	0.17716	0.87298	1.2012	0.2337	0.087512	0.36541	0.1783	0.033368	0.080712	0.060062	0.12075		0.12969	0.058803	0.021406	0.96981	0.43214	0.94374	0.067743	0.93291
	0.206	0.89476	0.12932	0.20247		0.4261	0.027072	0.032738	0.78899	0.034249	0.14216	0.02959	0.13284	0.17792	0.077312	0.17326	0.057418	0.80536	0.77161	0.49019	0.63802		0.042182	0.031101	0.79982	0.24377	0.12075	0.14052	0.19933	0.2823
	0.12088	0.037775	0.11358	0.067869		0.35105	0.14317	0.02468	0.26883	0.9693	0.21469	0.1477	0.11685	0.17364	0.20612	0.035508	0.16344	0.35017	0.36352	0.019769	0.021532		0.074165	0.2983	0.076935	0.19378	0.4295	0.4023	0.37636	0.17036
	0.03299	0.064469	0.049989	0.031605		0.44524	0.2779	0.70362	0.086756	0.24352	0.078698	0.019769	0.074039	0.022917	0.049611	0.41338	0.029213	0.20663	0.083105	0.09343	0.03916		0.05981	0.021783	0.080964	0.4504	0.033746	0.87398	0.07832	0.20424
	0.18636	0.31429	0.20965	0.050744		0.1652	0.085875	0.085875	0.30938	0.42547	0.12843	0.042937	0.26619	0.052633	0.022539	0.19605	0.85195	0.6875	0.38694	0.020524	0.10375		0.30434	0.10791	0.018887	0.1069	0.24025	0.35987	0.2614	0.045708
	0.18207	0.035382	0.38467	0.10917		0.16583	0.09066	0.27273	0.22438	0.031857	0.10879	0.023169	0.35458	0.91012	1.1651	0.27953	0.21456	0.38845	0.30875	0.05427	0.6088		0.15248	0.19504	0.31643	0.10275	0.23849	0.38241	0.039538	0.45594
	0.46136	0.35319	0.027324	0.19404		0.031983	0.45128	0.046715	0.25914	0.17893	0.49812	0.40331	0.028205	0.31001	0.14644	0.30774	0.03022	0.65502	0.27034	0.18736	0.062454		0.20701	0.086253	0.052255	0.21192	0.022413	0.079453	0.27223	1.2491
	0.033242	1.1136	0.3406	0.046085		0.06044	0.73548	0.056788	0.28621	0.35697	0.10967	0.68876	0.791	0.65111	0.075801	0.80574	1.0153	0.024176	0.10804	0.13032	0.021406		0.089652	0.64519	0.7667	0.20134	0.066106	0.38354	0.62442	0.14077
	0.13586	0.33771	0.4261	0.049233		0.022539	1.0658	0.12516	0.030598	0.1103	0.61573	0.21318	0.041552	0.068247	0.02468	0.29968	0.043189	0.21872	0.29578	0.28167	0.68637		0.2031	0.5393	0.11081	0.92007	0.049485	0.8206	0.88041	0.020524
	0.13347	0.5354	0.17427	0.24478		0.03299	0.073535	0.27588	0.34967	0.42207	0.046967	0.38656	0.27362	0.031353	0.036516	0.27248	0.60049	0.039789	0.074542	0.26933	0.40721		0.18346	0.33808	0.2983	0.23735	0.29754	1.2563	0.22627	0.043819
	0.072402	0.92498	0.06661	0.039789		0.16231	0.020902	0.38895	0.27739	0.050366	0.088645	0.080209	0.21318	0.046589	0.1919	0.69808	0.23735	1.0761	0.023043	0.038153	0.34967		0.37636	0.10917	0.41263	0.26342	0.022413	0.054773	0.025183	0.17049
	0.49019	0.35433	0.24554	0.14732		0.025309	0.95268	0.092926	0.15286	0.022539	0.056536	0.052255	0.4538	1.2333	0.093304	0.067365	0.13108	0.48629	0.13322	0.06661	0.16344		0.25813	0.18711	0.11484	0.12604	0.41892	0.28973	0.95444	0.032612
	0.65577	0.033997	0.019643	0.034249		0.1652	1.152	0.062077	0.056662	0.55516	0.02065	0.059306	0.031101	0.10552	0.4878	0.020272	0.56952	0.054018	0.25876	0.11534	0.0413		0.037145	0.13435	0.43932	0.54031	0.11345	1.2161	0.27122	0.087512
	0.060692	0.15752	0.20197	0.705		0.20033	0.025939	0.29401	0.08172	0.39903	0.021532	0.12566	0.080209	0.11584	0.066736	0.022287	0.1511	0.11106	0.093682	0.29981	0.19278		0.29137	0.023169	0.052255	0.19781	0.060566	0.14946	0.19026	0.54434
	0.3022	0.080334	0.2648	0.038404		0.052381	0.412	0.13133	0.35685	0.62568	0.66257	0.23169	0.022035	0.21872	0.021028	0.35974	0.044322	0.038908	1.0896	0.17301	0.33103		0.026442	0.17893	0.2643	0.067617	0.10678	1.0208	0.2721	0.84867
	0.72742	0.021783	0.10098	0.057166		0.10715	0.16331	0.025435	0.082601	0.02128	0.056284	0.037523	0.35672	0.13183	0.050996	0.43831	0.039789	0.2847	0.046967	0.29867	0.042182		0.23874	0.17238	0.086001	0.44033	0.17439	0.31202	0.077312	0.052507
	0.45833	0.021406	0.12038	0.061195		0.12755	0.12655	0.080838	0.68813	0.28407	0.17024	0.89854	0.020272	0.027827	0.70009	0.7429	0.15349	0.022791	0.060314	0.43894	0.045456		0.028205	0.19794	0.6909	1.188	0.33406	0.996	0.07492	0.23181
	0.024805	0.59067	0.021406	0.27727		0.25095	0.7322	0.14657	0.28256	0.14908	0.12415	0.026946	0.32688	0.21255	0.34325	0.026568	0.50958	0.040545	0.27022	0.42333	0.2575		0.31844	0.11433	0.31189	0.69984	0.32927	1.1696	0.13813	0.31743
	0.020902	0.1783	0.138	0.058173		0.40255	0.092171	0.20776	0.1579	0.069758	0.062958	0.6593	0.06321	0.16281	0.41993	0.027576	0.21935	0.050996	0.079831	0.14833	0.065225		0.049863	0.067869	0.39966	0.047093	0.024805	0.34186	1.186	1.0056
	0.02468	0.32121	0.19378	0.18686		0.27034	0.34602	0.062203	0.81493	0.26593	0.028331	0.24088	0.10715	0.12881	0.086127	0.80209	0.025939	0.025057	0.019139	0.021028	0.045582		0.037271	0.060566	0.2546	0.95092	0.19731	0.34501	0.18182	0.95583
	0.95608	0.33808	0.12843	0.2162		0.025309	0.30484	0.38543	0.8692	0.17855	0.027576	0.025183	0.10816	0.031227	0.096578	0.46639	0.097207	0.092548	0.31353	0.5223	0.27916		0.022917	0.88897	0.020776	0.27815	0.11899	0.11735	0.24201	0.30547
	0.25221	1.0388	0.1749	0.53451		0.025183	0.24264	0.8172	0.12063	0.047722	0.2512	0.26984	0.069002	0.31844	0.66106	0.35987	0.078446	0.75122	0.22363	1.1092	0.1958		0.053263	0.23194	0.067869	0.43731	0.11496	1.1662	0.46665	0.11912
	0.94122	0.25548	0.46627	0.69392		1.0846	0.026442	0.41678	0.2128	0.14077	0.019391	0.26707	0.10048	1.1883	0.44335	0.57141	0.21141	0.31895	0.038278	0.98907	0.022287		0.57934	0.029213	1.1928	0.048604	0.19744	0.46085	0.97207	0.42547
	0.361	0.030346	0.11584	0.059432		0.14417	0.11647	0.15828	0.27739	0.023798	0.023043	0.074794	0.14757	0.88884	0.061699	0.027576	0.03236	0.21519	0.054144	0.058047	0.28898		0.89526	0.050241	0.063588	0.36125	0.41414	0.21003	0.13397	0.23597
	0.30018		0.024805	0.058299		0.020776	0.103	0.21922	0.19051	0.49271	0.02959	0.47395	0.99411	0.28256	0.065728	0.025561	0.085749	0.064973	0.049107	0.019769	0.46576		0.04533	0.2711	0.29024	0.56725	0.10086	0.024805	0.42069	0.10199
	0.1545		0.14833	0.23005		0.045204	0.18044	0.062203	0.35899	0.099222	0.083105	0.16696	0.039915	0.28394	0.027576	0.37384	0.35105	0.72125	0.7594	1.2331	0.11307		0.92926	0.029087	0.62895	0.031605	0.026316	0.35496	0.023924	0.53728
	0.054522		0.056033	0.45896		0.074668	0.14682	0.10187	0.075424	0.021154	0.66899	0.11798	0.27916	0.1793	0.10577	0.020272	0.11433	0.30333	0.87323	0.27299	1.1196		0.1885	0.034501	0.26606	0.023546	0.14266	0.70853	0.50127	0.81468
	0.022791		0.12063	0.067743		0.028457	0.16306	0.99738	0.028835	0.8449	0.11106	0.090282	0.035382	0.11735	0.75399	0.48364	0.63688	0.68549	0.21381	0.023294	0.066358		0.35735	0.63399	0.068498	0.051752	0.28558	0.1171	0.063588	0.24642
	0.30371		0.059558	0.3916		0.26354	0.53451	0.019643	0.56511	0.36616	0.055025	0.086882	0.054648	0.24843	0.96955	0.076179	0.091541	0.26216	0.18069	0.53351	0.26707		0.57015	0.02405	0.45682	0.090408	0.16785	0.41086	0.8245	0.27349
	0.26367		0.4198	0.14858		0.088393	0.11018	0.061951	0.20487	0.32663	0.4232	0.058173	0.34967	0.15714	0.11383	0.030472	0.5777	0.16445	0.078068	0.46602	0.033368		0.023546	0.16709	0.66219	0.63562	0.83873	0.050744	0.22438	0.42031
	0.075424		0.1759	0.074794		0.064469	0.37007	0.35811	0.10061	0.38341	0.09066	0.019013	0.29238	0.15148	0.092296	0.021532	0.033746	0.072024	0.24377	0.095444	0.11055		0.066358	0.21998	0.19366	0.46929	0.32386	0.25838	0.15475	0.6122
	0.26531		0.258	0.022035		0.0481	0.34891	0.31529	0.47156	0.11761	0.60024	0.020021	0.044197	0.39764	0.081216	0.429	0.056033	0.095696	0.078446	0.84628	0.055151		0.81518	0.061321	0.12277	0.081216	0.12453	0.38039	0.69493	0.53879
	0.13246		0.7424	0.028079		0.18333	0.035634	0.19933	0.21129	0.037775	0.18598	1.0992	0.029968	0.092548	0.26077	0.70009	0.45216	0.30258	0.35534	0.1064	0.069632		0.26405	0.15324	0.9513	0.32046	0.24251	0.16193	0.27903	0.25536
	0.24163		0.060314	0.1511		0.36642	0.63789	0.030346	0.76935	0.052885	0.022665	0.083986	0.055277	0.11912	0.1268	0.032612	0.28658	0.024428	0.027702	0.90106	0.22766		0.28797	0.33242	0.11773	0.71659	0.22892	0.051122	0.40331	0.085875
	0.16923		0.11332	0.082727		0.061573	0.74177	0.077564	0.073787	0.45846	0.12012	0.028331	0.062958	0.79856	0.038027	0.59949	0.2274	0.2201	0.14229	0.19227	0.19328		0.18913	0.081468	0.31731	0.44272	0.050996	0.030975	0.030094	0.10728
	0.61006		0.56662	0.035886		0.48453	0.45267	0.066484	0.074668	0.048478	0.04533	0.026191	0.76607	0.16331	0.019265	0.40822	0.18396	0.024554	0.0515	0.60528	0.20688		0.1793	0.13511	0.26254	0.65753	0.062328	0.57518	0.38178	0.55756
	0.31819		0.062454	0.27513		0.04193	0.39978	0.13674	0.06875	0.89249	0.30963	0.22287	0.50732	0.24994	0.23181	0.13335	0.02128	0.077187	0.080083	0.020021	0.034375		0.047344	0.087638	0.076053	0.3819	0.29187	0.12982	0.41149	0.55302
	0.029213		0.88305	0.049359		0.023672	0.019895	0.03916	0.055529	0.49825	0.16369	0.11962	0.17641	0.030472	0.052507	0.58287	0.69216	0.019139	0.36705	0.56272	0.61913		0.054018	0.22929	0.33557	0.76582	0.3372	0.054648	0.20562	0.13397
	0.049485		0.12995	1.2185		0.019391	1.1601	0.066987	1.0279	0.55466	0.86215	0.2094	0.10061	0.10514	0.037523	0.02128	0.52847	0.32008	0.11836	0.039789	0.027827		0.060692	0.042056	0.080083	0.4849	0.040923	0.026191	0.79138	0.22363
	0.6292		0.45065	0.22338		0.065602	0.73497	0.15274	0.02128	0.029464	0.28344	0.43768	0.1822	0.34501	0.07555	0.082223	0.25171	0.047722	0.30295	0.022791	0.88141		0.019391	0.0928	0.1851	0.29628	0.022917	1.1144	0.15815	0.45959
	0.10325		0.018887	0.14216		0.051626	0.056536	0.10829	0.57443	0.17477	0.1963	0.80687	0.024176	0.28092	0.2031	0.025183	0.3396	0.082223	0.32058	0.019391	0.241		0.40558	0.050996	0.056284	0.65502	0.34023	0.87575	0.079075	0.54849
	0.022413		0.057292	0.34942		0.38467	0.83621	0.33242	0.41351	0.42409	0.32272	0.38807	0.042182	0.023672	0.019895	0.32864	0.1992	0.14858	0.83432	1.1719	0.79		0.10778	0.072654	0.43378	0.52809	0.0447	0.0928	0.10501	0.067239
	0.019517		0.5291	0.44184		0.24138	0.13549	0.55957	0.38971	0.75789	0.098215	0.079453	0.88809	0.097333	0.020902	0.53829	0.020776	0.088393	0.79743	0.037649	0.085371		0.021406	0.10967	0.35962	0.020902	0.021028	0.07152	0.26656	0.035005
	0.19857		0.068876	0.11269		0.11735	0.1273	0.040419	0.20612	0.3299	0.10804	0.032235	0.11748	0.09003	0.018887	0.071898	0.83923	0.48478	0.1132		0.38744		0.11899	0.97358	0.26593	0.73825	0.53275	0.073409	0.070135	0.90823
	0.86177		0.91982	1.0792		0.44197	0.4164	0.075172	0.54106	1.0041	0.031479	0.023672	0.42194	0.34262	0.31769	0.53262	0.47281	0.070009	0.58576		0.13397		0.054899	0.14367	0.066861	1.2502	0.51852	0.021028	0.095444	0.7458
	0.13725		0.080712	0.020902		0.096074	0.022035	0.21267	0.034123	0.1715	0.21355	0.15135	0.10224	1.0208	0.02745	0.26241	0.02065	0.044448	0.086756		0.09003		0.33846	0.044197	0.16722	0.16117	0.35798	0.097207	0.36528	0.26191
	0.34111		0.040419	0.2269		0.023294	1.0325	0.82664	0.24528	0.17641	0.47911	0.048478	0.049233	0.019643	0.29124	0.029213	0.087764	0.087134	0.11912		0.10489		0.52532	0.66597	0.87486	1.0631	0.098089	0.072654	0.029842	0.76293
	0.39361		0.47118	0.10703		0.30132	0.15802	0.028709	0.12969	0.025057	0.027953	0.056914	0.37498	0.31391	0.1885	0.33166	0.076557	0.02959	0.038656		0.33758		0.019265	0.19731	0.25649	0.11093	0.28671	0.096326	0.33481	0.071269
	0.56108		0.56259	0.32109		0.10363	0.022161	0.032612	0.94311	0.17477	0.30736	0.13322	0.058551	0.060188	0.1346	0.20373	1.0935	0.32197	0.18711		0.059936		0.024805	0.2434	0.078446	0.19101	0.032738	0.11433	0.42874	0.82614
	0.088645		0.15097	0.086127		0.50178	0.50077	0.43428	0.77904	0.019517	0.064469	0.056159	0.45544	0.021532	0.024176	0.14354	0.031479	0.031731	0.10615		0.3328		0.030094	0.046589	0.32083	0.087764	0.4198	0.49095	0.1584	0.95193
	0.23634		0.034123	0.045204		0.32398	0.14568	0.034879	0.378	0.61447	0.35005	0.052255	0.075172	0.053388	0.087008	0.14405	0.22816	0.042056	1.1212		0.022035		0.041049	0.18711	0.7152	0.61636	0.42673	0.092674	0.84943	1.0309
	0.17918		0.24037	0.72364		0.98126	0.76116	0.26493	0.043819	0.020776	0.088645	0.10313	0.045708	0.053137	0.095444	0.15777	0.093304	0.033746	0.029968		0.052255		0.54471	0.34778	0.26228	1.1829	0.067365	0.12579	0.25246	0.21305
	0.14959		0.036642	0.11421		0.69695	0.20713	0.25082	0.9591	0.070261	0.70412	0.17162	0.31504	0.21343	0.99965	0.042811	0.086001	0.069506	0.39802		0.48855		0.30849	0.28029	0.067365	0.41993	0.10753	0.027072	0.16898	0.86706
	0.36365		0.33632	0.055781		0.10464	0.41615	0.12	0.61837	1.1719	0.19718	0.11055	0.15928	0.1375	0.068498	0.27437	0.042686	0.02342	0.19907		0.14367		0.068876	0.068498	0.069506	0.058929	0.14971	0.11748	1.1144	1.0044
	1.1718		0.046715	0.41439		0.25838	0.77111	0.18044	0.22791	0.058047	0.39097	0.030094	0.33884	0.78156	0.1234	0.36213	0.46501	0.25045	0.1953		1.1039		0.055529	0.17389	0.58878	0.42988	0.54988	0.030849	0.33846	0.95381
	0.1273		1.1005	0.028835		0.70614	0.037397	0.20738	0.44826	1.2065	0.77325	0.068372	0.33997	0.29918	0.38304	1.0302	0.028205	0.29867	0.039915		0.22224		0.2201	0.10753	0.23773	0.32763	0.11358	0.66282	0.29628	0.50656
	0.52708		0.9591	0.077438		0.34085	0.055781	0.035257	0.37032	0.090408	0.064217	0.02342	0.12705	0.040167	0.050115	0.072528	0.83281	0.32247	0.26153		0.14984		0.035886	0.070513	0.050744	0.030346	0.058173	0.091289	0.14191	0.66912
	0.45103		0.02128	0.13926		0.8182	0.023924	0.27941	0.35911	0.076935	0.060943	0.52797	0.16079	0.45758	0.19001	0.051626	1.0411	0.10577	0.3785		0.020524		0.78609	0.02342	0.1477	0.27311	0.7526	0.90937	0.032738	0.66056
	0.23811		0.6773	0.020021		0.3197	0.61598	0.068372	0.50039	0.11118	0.93266	0.05087	0.0413	0.54925	0.16407	0.49359	0.019139	0.060062	0.021406		0.71218		0.24994	0.026946	0.067995	1.0499	0.2055	0.037523	0.26518	1.1
	0.057292		0.040545	0.025435		0.058677	0.022539	0.20864	0.083734	0.45242	0.068372	0.019895	0.039034	0.090282	0.35596	0.29288	1.115	0.11773	0.028331		0.89375		0.24944	0.054396	0.36503	0.058551	0.44134	0.2818	0.43177	0.98668
	0.043441		0.12428	0.35118		0.26178	0.30421	0.33695	0.033871	0.77375	0.71848	0.088141	0.046967	0.099474	1.2122	0.019265	0.27676	0.15551	0.33871		0.28835		0.32877	0.22023	0.20827	0.022287	0.26593	0.21783	1.1293
	0.034375		0.12516	0.47143		0.048226	0.55945	0.14833	0.022539	0.11018	0.15991	0.12012	0.040923	0.15072	0.13209	0.064343	0.21897	0.12378	0.0515		0.24151		0.065476	0.10615	0.20852	0.073031	0.029968	0.20461	0.34161
	0.61825		0.1482	0.9625		0.036642	0.34085	0.2745	0.56889	0.2099	0.14254	0.10313	0.19404	0.19995	0.032864	0.43177	0.5641	0.92561	0.056914		0.14908		0.46627	0.3819	0.41766	0.69997	0.38304	0.3576	0.5563
	0.1064		0.28873	0.099222		0.5665	0.25485	0.026191	0.070891	1.0145	0.040419	0.17628	0.27878	0.45443	0.36264	0.23169	0.021028	0.53074	0.028457		0.056788		1.0106	0.18132	0.63386	0.59898	0.035382	0.63764	0.10879
	0.019013		0.032864	0.18736		0.13423	0.40872	0.020524	0.20323	0.25876	0.26694	0.029842	0.025183	0.16369	0.041678	0.16382	0.90244	0.13561	0.075424		0.5184		0.058425	0.27651	0.036012	0.26392	0.08386	0.035382	0.86794
	0.054144		0.1278	0.48289		0.037523	0.17036	0.39626	0.59986	0.025813	0.23849	0.044322	0.25813	0.14971	0.097207	0.030849	0.088897	0.1137	0.17578		0.02128		0.17402	0.025561	0.10741	0.051752	0.258	0.046085	0.35206
	0.12289		0.14291	0.1346		0.20764	0.65313	0.031857	0.60893	0.18145	0.11685	0.2303	0.7113	0.1817	0.097963	0.17351	0.09557	0.044071	0.32121		0.49636		0.21796	0.10313	0.053514	0.040671	0.20738	0.73762	0.072402
	1.0637		0.11471	0.5155		0.079201	0.028331	0.038153	1.0014	0.51185	0.36176	0.3911	0.17968	0.35748	0.056284		0.77149	0.53313	0.26102		0.02065		0.093052	0.092422	0.46513	0.30698	0.075927	0.095444	0.064973
	0.11786		0.076683	0.27626		0.22778	0.18044	0.083482	0.46853	0.040419	0.35332	0.10187	0.074668	0.11144	0.34589		0.94928	0.23118	0.11257		0.20801		0.023924	0.30988	0.034627	0.44108	0.3746	0.72704	0.40356
	0.97635		0.021658	0.77124		0.19227	0.33645	0.035382	0.23911	0.14229	0.041175	0.04256	0.16407	0.028835	0.12831		0.035382	0.024302	0.91969		0.038404		0.075172	0.14833	0.096074	1.1866	0.31819	0.17439	0.29502
	0.020524		0.54509	0.040797		0.091667	0.19656	0.26593	0.21418	0.62694	0.038404	0.079327	0.033368	0.32637	0.81291		0.81858	0.23244	0.67567		0.040671		0.39739	0.10539	0.10766	0.16432	0.21393	0.54018	0.43781
	0.16583		0.46488	0.043441		0.41577	0.71231	0.24881	0.022917	0.26732	0.58375	0.064343	0.22501	0.094059	0.13549		0.064595	0.1035	0.12806		0.48012		1.0139	0.83923	0.022791	0.10098	1.0597	0.44511	0.43844
	0.052885		0.49674	0.047093		0.07429	0.46274	0.087008	0.5189	0.021154	0.03639	0.24566	0.1715	0.097585	0.33431		0.24251	0.14304	0.1958		0.079957		0.22325	0.15236	0.95155	0.74102	0.51512	0.021154	0.73799
	0.21595		0.29326	0.23294		0.096955	0.13586	0.24352	0.13737	0.16898	0.061069	0.041049	0.27022	0.75864	0.03853		0.57317	0.055025	0.58904		0.022665		0.99763	0.50341	0.39399	0.13095	0.03362	0.12667	0.17389
	0.047848		0.36088	0.45179		0.026946	0.35282	0.60692	0.035508	0.070639	0.022287	0.11181	0.069632	0.57783	0.025435		0.33406	0.048478	0.033368		0.019265		0.39361	0.066861	0.26039	0.71054	0.86693	0.51701	0.10942
	0.11018		0.25788	0.27979		0.33859	0.98706	0.42522	0.027072	0.32285	0.027072	0.021909	0.92145	0.84011	0.082223		0.74492	0.038404	0.081468		0.026946		0.076809	0.13284	0.021909	0.20121	0.8415	0.10577	0.6661
	0.13259		0.055151	0.16583		0.55076	0.19429	0.67806	0.42723	0.65904	0.10854	0.21003	0.045582	0.025939	0.82828		0.061447	0.11383	0.04256		0.029213		0.12012	0.080964	0.023294	0.16256	0.13952	0.054648	0.206
	0.37813		0.062706	0.4912		0.23685	1.156	0.46148	0.12138	0.31101	0.75172	0.20726	0.054899	0.1686	0.03639		0.021532	0.25851	0.054144		0.0413		0.071646	0.03576	0.095067	0.029464	0.18006	0.40847	0.081971
	0.07492		0.028835	0.1341		0.053137	0.55542	0.98643	1.2152	0.029716	0.54005	0.029464	0.024176	0.12176	0.82047		0.55328	0.039034	0.1443				0.55869	0.03576	0.99159	0.25649	0.35559	0.34791	0.18963
	0.20084		0.14014	0.12478		0.12378	0.20487	0.11748	0.25964	0.3683	0.35999	0.21481	0.28721	0.17062	0.54799		0.026191	0.3202	0.13448				0.1958	0.079201	0.045582	0.7691	0.031101	0.19441	0.061951
	0.31315		0.13158	0.074794		0.56436	0.7283	0.16797	0.91629	0.39764	0.073787	0.49007	0.78786	0.039286	0.25196		0.020272	0.053011	0.03362				0.24075	0.13297	0.028835	0.49699	0.24528	0.025183	0.24768
	0.050744		0.15236	0.34073		0.02342	0.11081	0.69883	0.1856	0.10879	0.034375	0.12692	0.024805	0.66635	0.045078		0.022287	0.40797	0.075801				0.17855	0.054522	0.56322	0.70828	0.55516	0.050618	0.47722
	0.739		0.025309	0.12453		0.46085	0.076809	0.3406	0.25674	0.060566	0.21733	0.06258	0.12642	0.78786	0.026946			0.061825	0.53351				0.080334	0.34904	0.020776	0.28142	0.18547	0.84716	0.2988
	0.13347		0.061195	0.10098		0.021783	0.59546	0.037145	0.64494	0.040797	0.046841	0.14002	0.10426	0.072528	0.20638			0.18119	0.75436				0.19089	0.091037	0.21834	0.56889	0.033871	0.02065	0.1686
	0.090408		0.11257	1.1057		0.022665	0.075927	0.378	0.89652	0.046211	0.25838	0.31479	0.019265	0.11358	0.02745			0.28079	0.44071				0.091163	0.29011	0.023924	0.18422	0.26102	0.27727	0.44826
	0.31555		0.034501	0.40066		0.063839	1.0187	0.069254	0.63348	0.49435	0.16986	0.6875	0.079453	0.051626	0.03639			0.26757	1.2442				0.032612	0.039034	0.12541	0.37296	0.13095	1.1165	0.14027
	0.19504		0.86492	1.0348		0.26606	0.18094	0.39349	0.061195	0.14128	0.74064	0.024428	0.57846	0.39437	0.10426			0.077816	0.031857				0.24503	0.1404	0.24188	0.33343	0.43063	0.69418	0.18938
	0.19933		0.048855	0.31504		0.025561	0.2201	0.78232	0.8765	0.72666	0.37435	0.023169	0.37498	0.42509	0.42421			0.041426	0.083986				0.18824	0.10464	0.38153	0.16583	0.025057	0.36579	0.020147
	0.24654		0.85182	0.6112		0.098215	0.038404	1.0098	0.15966	0.03576	0.15525	0.031227	0.31857	0.074794	0.030724			0.063336	0.44033				0.1958	0.075927	0.061321	0.098592	0.24579	0.27198	0.33368
	0.13032		0.043819	0.81291		0.085497	0.327	0.18069	0.2857	0.069758	0.098844	1.0608	0.054648	0.10023	0.56524			0.27324					0.060817	0.27689	0.03022	0.88947	0.31756	0.32461	0.046211
	0.9659		0.26367	0.3853		0.49145	0.81971	0.16608	0.025183	0.24768	0.36276	0.026442	0.78257	0.22552	0.20889			0.29477					0.17364	0.11597	0.1715	0.27336	0.43416	0.17313	0.82702
	0.34476		0.34614	0.17943		0.15387	0.58551	0.14203	0.057418	0.11055	1.2099	0.11383	0.049989	0.02682	0.095444			0.07555					0.091415	0.40129	0.026694	0.21519	0.076179	0.19479	0.33305
	0.97963		0.088771	0.21003		0.094185	0.15853	0.13133	0.08449	1.0467	0.58954	0.048226	0.42371	0.4567	0.072779			1.0233					0.37271	0.13939	0.14644	0.63424	0.10678	0.022161	0.32197
	0.15097		0.11194	0.3853		0.021783	0.30107	0.35622	0.2371	0.079327	0.060566	0.58878	0.064721	0.019643	0.26568			0.038404					0.46325	0.28608	0.55831	0.50089	0.55756	0.095067	0.020398
	0.12516		0.023672	0.062832		0.21393	0.022161	0.076053	0.35219	0.13536	0.23949	0.030849	0.045833	0.1759	0.61233			0.02405					0.79466	0.054522	0.094563	1.0106	0.1268	0.21154	0.24894
	0.52633		0.032612	0.71457		0.14304	0.052507	0.021532	0.19832	0.19404	0.074542	0.23143	0.056033	0.83923	0.20285			0.11433					0.26858	0.036138	0.12906	0.33985	0.14178	0.48918	0.060817
	0.20675		0.085497	0.32889		0.45028	0.020524	0.11735	0.11194	0.2779	0.1069	0.057292	0.33972	0.85812	0.29099			0.23232					0.327	0.05767	0.22879	0.14405	0.12503		0.81858
	0.019643		0.24831	0.16243		1.1254	0.019265	0.22652	0.32738	0.11383	0.35168	0.063965	0.14367	0.027576	0.14002			0.18913					0.26543	0.28142	0.39764	0.045582	0.043315		0.42799
	0.1103		0.36138	0.30875		0.029213	0.060314	1.2005	0.056914	0.63235	0.041552	0.10275	0.031983	0.03022	0.19026			0.51197					0.0996	0.04533	0.36818	0.15752	0.027953		0.036893
	0.29389		0.033494	0.19227		0.4577	0.076431	0.060692	0.73711	0.067995	1.0601	0.10451	0.091163	0.77665	0.066987			0.2546					0.84742	0.2332	0.31806	1.1436	0.69241		0.27311
	0.07152		0.078572	0.073913		0.16621	0.029716	0.12592	0.073409	0.72314	0.72603	0.57632	1.2405	0.1443	0.056788			0.021909					0.29615	0.024805	0.10124	1.0077	0.38908		0.24969
	0.025813		0.30912			0.019013		0.066106	0.043441	0.49309	0.10829	0.046841	0.038782	0.96351	0.21229			0.027576					0.021658	0.05364	0.09003	0.64494	0.034879		0.036642
	0.39021		0.018887			0.032738		0.33733	0.039664	0.28482	0.20675	0.31907	0.044574	0.16168	0.13473			0.088141					0.62177	0.026946	0.019391	0.47181	0.04533		0.051122
	0.57178		0.074039			0.49321		0.20386	0.020776	0.031227	0.19706	0.033242	0.12201	0.38518	0.26291			0.43391					0.7939	0.020398	0.063839	0.89438	0.11899		0.42245
	0.46576		0.027198			0.11118		0.90723	0.25183	0.13863	0.056914	0.16508	0.088141	0.026694	0.020021			0.31567						0.033116	0.94374	0.13259	0.020902		0.19668
	0.05704		0.062958			0.034249		0.17704	0.044448	0.032864	0.048226	0.15677	0.043945	0.29741	0.062328			0.18056						0.12554	0.74265	0.6569	0.090534		0.32411
	0.076053		0.20474			0.026442		0.19718	0.04256	0.13851	0.14304	1.166	0.020776	0.20348	0.030724			0.019265						0.76204	0.083105	0.15261	0.05767		0.97182
	1.1516		0.060692			0.23899		0.22942	0.076683	0.72188	0.0928	0.51235	0.35319	0.64167	0.21872			0.8206						0.077564	0.23849	0.10514	0.15828		0.172
	0.18925		0.92548			0.026568		0.039664	0.42723	1.0663	0.047093	0.027198	0.099222	0.0413	0.49535			0.34123						0.85661	0.21041	0.52985	0.21355		0.51185
	0.19089		0.03362			0.0894			0.12856	0.16205	0.80083	0.030598	0.12982	0.63285	0.43202			0.30572						0.032738	0.92699	0.5291	0.027072		0.5563
	0.22363		0.22363			0.029464			0.33406	0.60578	0.11244	0.023546	0.090156	0.10917	0.10036			0.078446						0.15248	0.13435	0.26128	0.20499		0.30308
	0.66484		0.040167			0.036264			0.25699	0.35848	0.13737	0.047219	0.11622	0.20776	0.24881			0.063714						0.059936	0.030975	0.80397	0.10552		0.37372
	1.2055		0.040545			0.067491			0.63411	0.14405	0.092171	0.12932	0.061069	0.47219	0.034249			0.4324						0.65275	0.090911	0.22627	0.14795		0.73837
	0.36188		0.155			0.029087			0.06044	0.39122	0.35131	0.42283	0.05087	0.22426	0.73472			0.078068						0.032864	0.075298	1.1103	0.14103		0.37221
	0.12579		0.029968			0.4091			0.97598	0.14984	0.047219	0.34753	0.062706	0.12063	0.18812			0.31441						0.053137	0.5976	0.42673	0.024428		0.22992
	0.88544		0.032235			0.99134			0.17414	0.044197	0.16419	0.3435	0.80951	0.15223	0.025183			0.70173						0.25347	0.095193		0.74983		0.025435
	0.23811		0.26354			0.57644			0.30207	0.18636	0.14568	0.039789	0.3226	0.5806	0.41351			0.21469						0.2478	0.32914		0.061447		0.49422
	0.20058		0.16659			0.031227			0.88129	0.062706	0.019643	0.083356	0.30635	0.16747	0.17225			0.10602						0.064973	0.30862		0.02342		0.13914
	0.040671		0.056284			0.12126			0.12302	0.16004	0.66156	0.025183	0.22791	0.1953	0.81606			0.028961						0.55932	0.023924		0.026694		0.75336
	0.25712		0.15022			0.12566			0.59118	0.73359	0.073661	0.33091	0.044197	0.15853	0.23634			0.13272						0.058173	0.095444		0.48201		0.37838
	0.41112		0.023546			0.56184			0.10615	0.035382	0.5539	0.050492	0.21444	0.10892	0.47231			0.37334						0.076053	0.043945		0.092171		0.24831
	0.30711		0.15412			0.019139			0.14052	0.028079	0.80007	0.83042	0.10174	0.099851	0.12126			0.022035						0.047344	0.032235		0.13498		0.16583
	0.15022		0.58236			0.24138			0.070513	0.18598	0.30207	0.079327	1.1147	0.10816	1.1587			0.049359						0.73195	1.2495		0.052381		0.32222
	0.25561		0.22325			0.048226			0.070387	0.19051	0.18976	0.78358	0.40835	0.056662	0.16822			0.4392						0.093682	0.94853		0.23483
	0.64494		0.34136			0.044826			0.023924	0.02065	0.17251	0.025057	0.032864	0.57808	0.27085			0.27576						0.10665	0.045959		0.24478
	0.038278		0.12969			0.26694			0.17477	0.02959	0.034249	0.32927	0.27336	0.2269	0.20184			0.20335						0.89891	0.21343		0.11408
	0.32751		0.7463			0.020021			0.30333	0.45783	0.40129	0.06661	0.19265	0.13914	0.94084			0.29175						0.33267	0.3401		0.43101
	0.18119		0.33544			0.078823			0.16885	0.90471	1.253	0.20474	0.10778	0.1613				0.31303						0.052885	0.029213		0.1171
	0.80272		0.44398			0.39021			0.53817	0.15689	0.029716	0.094059	0.10438	0.52935				0.076683						0.054522	1.1665		0.12126
	0.40444		0.11597			0.13977			0.022917	0.74215	0.14392	0.13523	0.077312	0.097963				0.36025						0.21846	0.86567		0.070765
	0.82954		0.20638			0.050115			0.1992	0.30849	0.090156	0.27651	0.028961	0.80687				0.14745						0.048604	0.32789		0.067491
	0.81103		1.0758			0.032235			0.25485	0.053388	0.99373	0.14443	0.32789	0.33506				0.78912						0.03916	0.05704		0.082223
	0.58627		0.16268			0.022413			0.47382	0.024931	0.15274	0.38618	0.18119	0.13423				0.074668						0.50001	0.35622		0.022917
	0.38984		0.16281			0.19164			0.031857	0.058551	0.18296	0.10854	0.22929	0.20272				0.66396						0.11962	0.29981		0.036642
	0.019643					0.3542			0.1516	0.10287	0.55088	0.092045	0.46841	0.29565				0.1171						0.31315	0.0928		0.027576
						0.022539			0.4742	0.023169	0.67176	0.077061	0.49535	0.22388				0.028331						0.035131	0.020902		0.74202
						0.41502			1.1636	0.27299	0.14846	0.12478	0.12239	0.080083				0.033746						0.29275	0.19567		0.12126
						0.18094			0.52343	1.0688	0.57846	1.1832	0.12982	0.26795				0.2128						0.47344	0.12529		0.13813
						0.020776			0.1793	0.16885	0.59508	0.20222	0.18296	0.16797				0.045959						0.064091	0.041804		0.032235
						0.49145			0.20776	0.66244	0.38115	0.83986	0.40923	0.41477				0.044197						0.1137	0.16621		0.52268
						0.089526			0.22489	0.16596	0.081971	0.2473	0.11269	0.11748				0.16533						0.060817	1.096		0.77438
						0.34123			0.66295	0.75247	0.07215	0.099222	0.049989	0.41401				0.0996						0.088771	0.27475		0.12453
						0.034879			1.2316	1.0761	0.2133	0.24428	0.3746	0.062832				0.038404						0.1278	0.4368		0.22665
						0.11609			0.59495	0.16696	0.21683	0.20587	0.32914	0.034123				0.033116						0.12063	0.25095		0.055151
						0.064595			0.24126	0.056033	0.24969	0.11798	0.033871	0.1856				0.71533						0.74328	0.67642		0.29112
						0.021154			0.12894	0.50429	0.361	0.094059	0.15135	0.64557				0.55302						0.62165	0.36553		0.062454
						0.18887			0.022917	0.34715	0.11408	0.079201	0.19404	0.61787				0.021028						0.20348	0.2993		0.9615
						0.038153			0.053263	0.059936	0.026316	0.041552	0.41401	0.046211				0.17125						0.2886	0.04873		0.3848
						0.048855			0.95444	0.11899	0.26593	0.34463	0.38027	0.15085				0.41729						0.30484	0.45179		0.019265
						0.25385			0.69959	0.43705	0.090785	0.15614	0.30535	0.67428				0.30144						0.045204			0.11647
						0.26669			0.071898	0.22992	0.094815	0.032109	0.031983	0.40721				0.019265						0.16986			0.022917
						0.075424			0.3683	0.068247	0.23546	0.24126	0.15123	0.31618				0.40419						0.074794			0.16558
						0.28797			0.070639	0.028583	0.032864	0.41527	0.082601	0.53854				0.025561						0.81405			0.29401
						0.18019			0.5573	0.089023	0.56637	0.31517	0.064595	0.048226				0.38707						0.1093			0.43529
						0.24037			0.27475	0.28734	0.35836	0.12466	0.098718	0.14279				0.24654						0.35962			0.30094
						0.50719			0.2915	0.019895	0.33141	0.21834	0.27261	0.2502				0.20235						0.30585			0.27097
						0.56864			0.89539		0.1302	0.059432	1.0571	0.27916				0.031101						0.37095			0.16709
						0.024554			0.16684		0.064469	0.37107	0.065225	0.038153				0.048352						0.025813			0.1992
						0.035508			0.31907		0.81871	0.14455	0.11181	0.13486				0.052381						0.36465			0.04873
						0.44738			0.62114		0.3649	0.10728	0.39487	0.02468				0.45556						0.056284			0.60906
						0.019013			0.6807		0.03236	0.43819	0.095696	0.13259				0.058425						0.050115			0.18082
						0.28218			0.35168		0.071898	0.33091	0.31215	0.64293				0.11609						0.67957			0.56385
						0.36843			0.04873		0.87449	0.037775	0.11081	0.65514				0.058677						0.21041			0.36767
									0.75512		0.12818	0.11735	0.1414	0.75084				0.020524						0.13977			0.14128
									0.23584		0.04256	0.36151	0.080083	0.20285				0.28734						0.025939			0.13183
									0.58576		0.16243	0.2099	0.44071	0.087134				0.039538						0.56637			0.21229
									0.31605		0.7662	0.030346	0.11219	0.60578				0.078949						0.076431			0.038908
									0.22942		0.16457	0.040419	0.11055	0.18875				0.069128						0.023924			1.1743
									0.11018		0.59369	0.033746	0.30497	0.046211				0.070513						0.20738			0.085119
									0.28696		0.31756	0.03022	0.81191	0.24868				0.24365						0.30535			1.0426
									0.15123		0.0962	0.17553	0.16835	0.78584				0.08449						0.024428			0.064595
									0.026191		0.90206	0.30434	0.043315	0.68448				0.32663						0.078698			0.19177
									0.24478		0.43391	0.21469	0.94236	0.44839				0.4538						0.06044			0.036012
									0.38707			0.035005	0.95016	0.99046				0.34514						0.19731			0.090282
									0.088393			0.21318	0.047219	0.23408				0.096452						0.43076			0.022917
									0.22526			0.069002	0.030094	0.24503				0.13133						0.023294			0.11181
									0.37347			0.31114	0.55882	0.025813				0.14178						0.54912			0.024931
									0.22363			0.40721	0.096704	0.14329				0.10867						0.30963			0.39991
									0.76305			0.22715	0.028961	0.54018				0.25108						0.21922			0.50543
									0.34224			0.32499	0.38744	0.23194				0.053514						0.058047			0.12995
									0.13221			0.28419	0.12	0.23433				0.21519						0.14342			0.28155
									0.06661			0.15601	0.15651	0.09003				0.57544						0.50505			0.02405
									0.12226			0.24453	0.15525	0.03236				0.32852						0.33594			0.04533
									0.48427			0.24314	0.33972	0.13687				0.074165						0.95873			0.046841
									0.024805			0.052507	0.53212	0.063084				0.10388						0.24554			0.22665
									1.1073			0.056914	0.6977	0.31265				0.3474						0.23509			0.1652
									1.0927			0.020776	0.36239	0.44083				0.048604						0.33657			0.099222
									0.86038			0.31278	0.16029	0.29502				0.056284						0.55126			0.12491
									0.97623			0.041175	0.030849	1.0829				0.02128						0.37032			0.045582
									0.66786			0.28092	0.086127	0.26065				0.026442						0.030975			0.061447
									0.26405			0.20386	0.018887	0.052129				0.16231						0.28507			0.020902
												0.19643	0.3367	0.86542				0.051626						0.045582			0.026065
												0.022665	0.13209	0.12856				0.098592						0.02745			0.32272
												0.76695	0.019013	0.085119				0.96439						0.44537			0.02745
												0.0962	0.098466	0.018887				0.11521						0.065602			0.070387
												0.025561	0.84137	0.078572				0.29074									0.31756
												0.68989	0.27425	0.27903				0.095696									0.25574
												0.49246	0.71457	0.14455				0.073031									0.25876
												0.97988	0.1953	0.020398				0.14027									0.079201
												1.1839	0.03362	0.58589				0.5568									0.45368
												0.10313	0.029464	0.26959				0.048855									0.13196
												0.12226	1.0579	0.033746				0.14455									0.71319
												0.46337	0.07429	0.076053				0.70135									0.036767
												0.23332	0.17024	0.41867				0.40532									0.043315
												0.14128	0.17742	0.081594				0.031731									0.36213
												0.47294	1.0326	0.32373				0.11156									0.21846
												0.13133	0.065728	0.13007				0.019391									0.10602
												0.30295	0.34211	0.35823				0.061195									0.28873
												0.20726	0.027827	0.14657				0.26077									0.20889
												0.57745	0.061825	0.12906													0.098592
												0.13851	0.035508	0.04256													0.14506
												0.13209	0.042182	0.022413													0.13763
												0.98932	0.35659	1.2437													0.032486
												0.27399	0.36805	0.16709
												0.17628	0.42434	0.18371
												0.49007	0.9076	0.069883
													0.13775	0.061447
													0.18434	0.72905
													0.059432	0.20562
													0.55113	0.58173
													0.60188	1.166
													0.052003	0.10388
													0.19152	0.064343
														0.098466
														0.16029
														0.081845
														0.3989
														0.12592
														0.60075
														0.076809
														0.14279
														0.2133
														0.038278
														0.15928
														0.29464
														0.1001
														0.41275
														0.040419
														0.17137
														0.040671
														0.050744
														0.071394
														0.050366
														0.025057
														0.071394
														0.52583
														0.070135
														0.042434
														0.06875
														0.15828
														0.29527
														0.025183
														0.12163
														0.020021
														0.033871
														0.065728
														0.040293
														0.11408
														0.084616
														0.033871
														0.16911
														0.039034
														0.024176
														0.12378
														0.051626
														0.24012
														0.057795
														0.16445
														0.22098
														0.22854
														0.069002
														0.40167
														0.035131
														0.077312
														0.080334
														0.12755
														0.10224
														0.84527
														0.022539
														0.15286
														0.31252
														0.85346
														0.051374
														0.17162
														0.027827
														0.10514
														0.43542
														0.25183
														0.077942

## Sheet: Ext Fig. 6b
		tub-Gal80ts;VT30559> UAS-AT103NL
		timetraces
		5xmassed Unpaired		5xmassed Paired
	time (s)	Mean	S.E.M	Mean	S.E.M
	-45	108.303	8.27658	114.774	9.73747
	-44.5	108.373	8.33473	113.688	9.67815
	-44	107.536	8.41217	113.032	9.79211
	-43.5	107.661	8.26039	112.237	9.71228
	-43	107.568	8.37518	112.106	10.0151
	-42.5	108.324	8.43452	110.048	10.1174
	-42	108.017	8.5229	109.863	10.0721
	-41.5	107.687	8.46054	110.442	9.98867
	-41	108.23	8.56248	112.033	9.97752
	-40.5	107.776	8.48014	110.907	9.44182
	-40	108.089	8.75678	112.642	9.5802
	-39.5	107.79	9.01067	112.821	9.44252
	-39	108.878	8.9277	114.128	9.81796
	-38.5	108.81	8.99232	113.18	9.77656
	-38	109.049	8.98988	114.53	10.2479
	-37.5	109.532	9.00843	112.915	9.70147
	-37	108.996	8.66068	113.013	9.84653
	-36.5	108.483	8.59781	112.336	9.45646
	-36	108.281	8.38056	112.363	9.38199
	-35.5	108.799	8.37122	111.652	9.29094
	-35	108.62	8.29786	111.389	9.22621
	-34.5	108.921	8.30519	110.594	9.27403
	-34	108.664	8.37642	110.622	9.29036
	-33.5	109.628	8.56866	112.193	10.4001
	-33	107.695	8.53098	112.347	10.6078
	-32.5	107.347	8.35609	112.059	10.6393
	-32	108.123	8.67042	112.109	10.6588
	-31.5	108.464	8.44372	112.178	10.5114
	-31	108.337	8.44513	112.387	10.3406
	-30.5	107.69	8.50122	111.635	10.4793
	-30	107.817	8.66767	111.697	10.3624
	-29.5	106.398	8.4067	111.451	10.2102
	-29	106.622	8.48113	112.625	10.4993
	-28.5	106.814	8.33532	111.29	10.2561
	-28	106.82	8.31093	110.831	10.0604
	-27.5	107.894	8.59642	110.775	9.6265
	-27	108.45	8.64134	110.703	9.49617
	-26.5	109.05	8.72259	111.111	9.35144
	-26	109.509	8.73763	111.385	9.53585
	-25.5	109.084	8.62625	112.298	9.60675
	-25	109.109	8.60965	112.563	9.62008
	-24.5	109.475	8.71375	111.696	9.66139
	-24	108.935	8.7085	111.455	9.87086
	-23.5	109.092	8.8281	110.766	9.51287
	-23	108.117	8.82504	110.27	9.49913
	-22.5	107.88	8.92096	109.452	9.27892
	-22	107.935	8.86131	110.247	9.21196
	-21.5	108.249	8.87213	109.012	9.19347
	-21	108.12	8.87206	108.989	9.5145
	-20.5	107.665	8.82482	109.558	9.42355
	-20	105.551	8.53891	109.692	9.60795
	-19.5	107.678	8.86502	110.601	10.1315
	-19	107.8	8.86593	110.457	10.1118
	-18.5	103.377	8.47713	109.614	9.939
	-18	108.285	9.12616	108.813	9.90232
	-17.5	107.264	8.721	108.061	9.50674
	-17	107.221	8.92894	109.32	9.57209
	-16.5	107.419	8.83748	108.904	9.33322
	-16	107.313	8.90457	110.897	9.70806
	-15.5	107.625	8.76995	110.179	9.62064
	-15	108.511	8.82533	109.952	9.84386
	-14.5	108.764	8.82797	109.764	9.96505
	-14	108.589	8.88568	109.332	9.94579
	-13.5	108.053	8.92001	108.846	9.39631
	-13	107.898	8.98251	108.749	9.27903
	-12.5	107.016	8.94218	110.677	9.90917
	-12	107.89	9.16811	108.95	9.02022
	-11.5	107.228	8.89072	109.259	9.01588
	-11	106.77	8.76227	109.549	9.63966
	-10.5	106.017	8.83343	110.82	9.67241
	-10	105.398	8.74186	108.683	9.07368
	-9.5	105.251	8.9358	107.579	9.19604
	-9	105.439	9.03169	107.664	9.29625
	-8.5	103.788	8.73666	108.007	9.67099
	-8	104.504	8.52469	108.294	9.73687
	-7.5	105.455	8.6428	108.989	9.74686
	-7	102.815	8.00833	108.436	9.9723
	-6.5	104.679	8.30437	106.983	9.90284
	-6	104.484	8.38447	108.421	9.9234
	-5.5	105.003	8.36158	107.58	9.51414
	-5	105.52	8.5218	109.006	9.75138
	-4.5	106.809	8.68174	107.29	9.42342
	-4	107.795	8.85534	106.999	9.4949
	-3.5	108.613	9.06271	106.628	9.2973
	-3	108.693	8.90451	105.714	9.01499
	-2.5	108.451	8.92342	106.495	9.10472
	-2	107.572	9.0114	105.937	9.08853
	-1.5	105.22	9.09113	105.511	8.9819
	-1	105.714	9.14921	107.396	9.03685
	-0.5	106.247	9.31827	107.836	9.29486
Sodium Azide	0	108.382	9.08294	107.817	9.17629
	0.5	108.217	9.00274	109.173	9.29103
	1	108.975	9.03692	109.176	9.49706
	1.5	106.075	8.39847	110.637	9.67021
	2	106.802	8.34291	108.524	9.29068
	2.5	106.207	8.23091	110.135	9.46635
	3	107.054	8.26298	109.146	9.18957
	3.5	106.006	8.17173	109.449	9.12264
	4	106.378	8.30674	108.544	9.08158
	4.5	106.212	8.35385	108.154	8.91215
	5	105.839	8.23675	108.003	8.94017
	5.5	105.595	8.16392	107.563	9.0435
	6	106.708	8.28567	106.517	8.91958
	6.5	105.352	8.00605	106.174	8.61081
	7	105.659	8.04446	105.799	8.78023
	7.5	103.75	8.32845	105.411	8.78611
	8	102.841	8.31115	105.108	8.92623
	8.5	102.799	8.57807	103.669	8.70545
	9	102.881	8.68997	102.614	9.39632
	9.5	103.179	8.64802	101.41	8.9628
	10	104.295	8.79481	101.056	9.26627
	10.5	103.623	8.72541	100.069	9.10882
	11	101.445	8.49132	98.624	9.57872
	11.5	101.378	8.51303	96.3494	9.77967
	12	101.001	8.58338	95.2884	10.1061
	12.5	98.6216	8.34354	94.6107	10.1988
	13	98.0815	8.46679	93.2248	9.89894
	13.5	97.4112	8.76623	89.8623	10.1874
	14	95.873	8.68453	87.3153	10.1914
	14.5	96.7097	9.04443	86.441	10.3053
	15	96.6696	9.29177	85.5642	10.2438
	15.5	95.8155	9.2326	83.7568	9.8556
	16	94.9025	9.23218	81.8283	9.73663
	16.5	93.6768	9.4595	81.4414	9.82234
	17	92.5712	9.46073	80.1349	9.63992
	17.5	91.1679	9.45896	78.9523	9.89221
	18	89.6977	9.69096	77.3359	10.1383
	18.5	88.709	9.84006	75.6098	10.4829
	19	87.2116	9.71956	71.5299	9.51808
	19.5	86.5446	9.69895	70.4289	9.76723
	20	86.0943	9.86528	69.7421	10.1068
	20.5	83.8957	9.40734	68.9708	10.0066
	21	83.2976	9.60115	67.1825	9.86376
	21.5	81.37	9.93946	66.5728	10.1841
	22	80.899	10.0691	65.4132	10.0255
	22.5	79.8522	10.0664	63.0538	9.91337
	23	79.3956	10.3793	63.7415	10.2122
	23.5	77.8165	10.375	61.2542	10.0605
	24	76.8646	10.5314	59.315	10.0419
	24.5	76.0085	10.5316	58.0696	9.9935
	25	73.9759	10.3192	56.571	9.77182
	25.5	73.6588	10.218	55.9785	9.77366
	26	72.0127	10.1259	55.1383	9.79194
	26.5	71.3621	10.0177	54.2558	9.67567
	27	70.3899	9.93905	53.1494	9.81086
	27.5	69.0229	9.8009	50.3806	9.18332
	28	68.0971	9.98848	49.5201	8.8232
	28.5	66.9643	9.90953	48.9147	9.07969
	29	66.3557	10.1166	47.3729	8.89564
	29.5	64.533	10.2619	46.1399	8.81617
	30	64.2836	10.2501	45.9694	8.83465
	30.5	61.6668	9.99021	44.8433	8.89547
	31	60.0618	10.0908	41.9202	8.55544
	31.5	58.4305	9.76	40.8691	8.88907
	32	58.0343	9.66527	39.8499	8.57638
	32.5	57.5206	9.4688	39.796	8.78323
	33	57.3871	9.43084	38.6743	8.3684
	33.5	56.0099	9.23016	38.086	8.25304
	34	54.4313	9.08695	36.5006	7.92285
	34.5	53.2734	9.17433	35.7137	8.14279
	35	52.459	9.16088	33.8414	7.84413
	35.5	50.6371	9.02221	33.2783	7.94987
	36	49.9381	9.0889	33.6077	8.0024
	36.5	49.5061	9.27946	32.7747	8.16698
	37	48.8992	9.34027	31.1127	7.76251
	37.5	47.3075	8.99298	31.7224	7.89505
	38	46.3292	9.11453	31.2605	7.69953
	38.5	45.891	8.92593	30.7476	7.71382
	39	45.021	8.8556	28.5884	7.38302
	39.5	43.4417	8.68075	28.7187	7.40945
	40	42.3494	8.34508	27.6364	7.14051
	40.5	41.916	8.37916	26.8762	7.15951
	41	41.6679	8.4629	26.2238	7.05182
	41.5	40.5947	8.28343	25.3704	6.71025
	42	39.3056	8.18393	24.8466	6.58741
	42.5	37.6256	8.02535	23.0513	6.11618
	43	37.4604	7.88773	22.6525	6.22888
	43.5	36.9404	7.90899	22.1018	6.30654
	44	35.9358	7.70436	22.0497	6.50599
	44.5	35.0077	7.70549	21.9541	6.82131
	45	34.535	7.50094	22.1776	6.78834
	45.5	33.3903	7.39373	21.0557	6.57343
	46	32.086	7.5475	20.4747	6.34029
	46.5	31.4018	7.35376	20.9877	6.11305
	47	30.151	6.9564	19.759	6.05944
	47.5	29.9048	6.9158	18.6486	6.0962
	48	29.0833	6.9099	19.1855	5.96381
	48.5	28.279	6.69871	18.8403	5.97619
	49	27.7939	6.76044	18.504	6.01639
	49.5	27.5407	6.67656	18.5334	6.02936
	50	27.1001	6.26037	17.3805	5.89549
	50.5	26.0415	6.35319	16.9124	5.71865
	51	25.2749	6.14136	16.6786	5.5276
	51.5	24.1828	6.0547	16.0685	5.41081
	52	23.953	6.01824	14.906	5.17824
	52.5	23.5228	6.07576	14.4192	5.13187
	53	23.3241	5.98418	13.8308	4.95292
	53.5	23.0748	5.85194	13.0263	4.76372
	54	22.9808	5.74956	12.9156	4.82636
	54.5	22.1201	5.59038	13.0657	4.73333
	55	21.0813	5.53194	13.5153	4.69555
	55.5	20.9032	5.4709	12.8779	4.76063
	56	21.1015	5.48389	12.4725	4.55135
	56.5	20.4634	5.39813	12.8181	4.46939
	57	19.7666	5.33963	12.9948	4.51502
	57.5	19.6738	5.13274	12.0414	4.31926
	58	18.7995	5.09415	11.8107	4.41077
	58.5	18.1088	4.79938	11.2911	4.45201
	59	18.217	4.85232	11.3031	4.56927
	59.5	18.0216	4.74875	11.3056	4.48309
	60	18.0209	4.89776	10.0105	3.936
	60.5	16.9251	4.69486	9.33591	3.89877
	61	16.9167	4.77734	8.99236	3.90531
	61.5	16.6672	4.6387	9.21289	3.96337
	62	15.6342	4.47263	8.40043	3.86408
	62.5	15.2578	4.38163	8.18738	3.82051
	63	14.8898	4.15274	7.90328	3.3737
	63.5	13.968	4.06719	7.94902	3.29149
	64	13.5702	4.14328	8.55454	3.25444
	64.5	13.4457	4.03679	8.75988	3.48301
	65	13.2856	4.07691	7.95559	3.58028
	65.5	12.7276	3.97991	8.44602	3.52251
	66	12.4113	3.85887	8.21381	3.42202
	66.5	12.5614	3.83417	7.52826	3.14241
	67	11.845	3.5413	7.35605	3.06886
	67.5	11.4477	3.5503	7.69057	2.69131
	68	11.5597	3.45759	7.23186	2.92419
	68.5	10.8913	3.41658	6.63183	2.97206
	69	10.7393	3.403	6.33381	2.86482
	69.5	10.7284	3.30694	5.71986	2.69152
	70	10.7269	3.2738	5.53511	2.7955
	70.5	10.3746	3.28923	5.67935	2.68463
	71	9.02564	3.05869	5.8748	2.87881
	71.5	9.38035	2.98587	5.84012	2.78123
	72	9.08728	2.93454	6.55325	2.89132
	72.5	8.87538	2.8176	6.28335	2.76055
	73	8.64239	2.88125	6.97445	2.66695
	73.5	8.34647	2.74617	6.89083	2.56013
	74	7.89449	2.68294	6.92993	2.56801
	74.5	8.0656	2.61273	6.57542	2.59136
	75	7.63155	2.46717	5.78368	2.18675
	75.5	7.28303	2.43058	5.77551	2.05195
	76	6.43658	2.42336	5.27616	1.80754
	76.5	6.9337	2.44434	4.94528	1.98404
	77	6.73927	2.4443	4.39076	1.77313
	77.5	6.61294	2.46126	4.33823	1.93988
	78	6.09552	2.43576	4.36362	2.02935
	78.5	6.20046	2.44354	3.99206	1.9701
	79	5.61869	2.53897	4.10773	1.95677
	79.5	6.24637	2.35351	4.55739	1.77981
	80	5.57864	2.32768	5.67081	1.44106
	80.5	5.47391	1.95039	5.69786	1.56403
	81	5.42592	1.86667	5.4467	1.48759
	81.5	5.09855	1.93257	4.00127	1.68497
	82	5.15542	1.88983	4.20353	1.75934
	82.5	6.16441	2.3744	3.98894	1.77691
	83	5.63613	2.31929	2.57012	1.59324
	83.5	5.342	2.11816	2.30664	1.49616
	84	5.26701	2.01113	2.34985	1.54765
	84.5	5.92196	2.01364	2.42655	1.24384
	85	5.7985	2.02545	2.42532	1.31082
	85.5	5.57886	2.00628	2.26453	1.51301
	86	5.32773	1.99212	2.00475	1.16174
	86.5	5.94253	1.96213	2.13115	1.20814
	87	5.20793	1.79369	2.78983	1.39855
	87.5	5.33642	1.55641	2.36617	1.04439
	88	4.84312	1.56612	2.1966	1.02206
	88.5	4.8826	1.73768	2.01295	1.16842
	89	4.45062	1.76068	2.37206	1.45455
	89.5	4.20981	1.44949	2.31868	1.16146
	90	4.45836	1.88984	2.44455	1.06762
	90.5	3.75555	1.58666	2.64744	1.37062
	91	3.75796	1.58297	2.37998	1.0413
	91.5	4.03618	1.65798	2.4438	0.897122
	92	3.85603	1.74056	2.32108	0.8568
	92.5	4.02028	1.63642	2.74771	1.5749
	93	3.14039	1.68619	3.30906	1.38763
	93.5	3.30055	1.65405	3.42012	1.49545
	94	2.90777	1.77026	3.04324	1.3263
	94.5	5.04962	2.70047	2.58429	1.23249
	95	5.53739	3.05678	2.06633	1.11582
	95.5	5.2131	3.07635	2.00786	1.12623
	96	4.94046	2.61858	2.10175	1.17706
	96.5	3.87508	2.58668	2.06121	1.13658
	97	3.3154	2.2702	2.27002	1.09487
	97.5	3.43549	2.21774	2.36209	1.1418
	98	2.91734	2.18644	2.88496	1.09496
	98.5	3.10355	2.505	3.20484	1.06769
	99	3.29855	2.18839	3.62189	1.33452
	99.5	3.27439	2.31748	2.98463	1.30808
	100	3.09707	2.27236	3.27174	1.31172
	100.5	3.30056	2.17622	2.69375	1.23516
	101	3.63666	2.17969	2.46447	0.925592
	101.5	4.29483	2.39279	2.34442	0.979882
	102	5.20295	2.82526	2.62018	0.804116
	102.5	5.34042	2.80272	2.427	0.666909
	103	5.46719	3.02476	2.48232	0.65321
	103.5	4.87759	3.10648	1.81915	0.835489
	104	4.13778	2.82805	2.02186	0.771965
	104.5	2.88846	1.71496	2.7328	0.916775
	105	4.25102	2.73663	2.61224	0.874534
	105.5	1.95638	1.60528	2.54854	0.74397
	106	1.96492	1.57775	2.12462	1.08448
	106.5	1.65821	1.24786	1.13506	0.98776
	107	1.56322	1.2573	1.88697	1.22244
	107.5	1.5067	1.26602	2.09042	1.16889
	108	1.59264	1.31765	1.34994	0.862227
	108.5	2.05385	1.52576	0.636086	0.76766
	109	2.49265	1.56502	2.611	0.942566
	109.5	3.59719	1.62615	1.82678	1.01237
	110	2.53604	1.10855	1.67667	1.25994
	110.5	3.88191	1.6121	1.15557	1.22534
	111	3.57556	2.23626	1.96808	1.38976
	111.5	4.53189	3.56032	0.58754	1.31251
	112	3.25919	2.18415	0.0909082	0.97986
	112.5	4.34193	3.55749	0.526256	0.98637
	113	4.43336	3.57031	0.744353	0.941768
	113.5	4.59499	3.45012	1.02508	0.952928
	114	4.41617	3.14552	1.6941	0.976768
	114.5	4.46355	3.12685	1.87534	0.935233
	115	4.17383	2.81128	1.47151	0.508788
	115.5	4.23247	3.1038	1.85127	0.674099
	116	3.61897	2.87956	1.42899	0.520725
	116.5	2.07645	1.48549	1.06322	0.470518
	117	1.94117	1.04876	0.504597	0.518661
	117.5	1.61993	1.03963	0.815286	0.638644
	118	1.36175	0.597414	1.5145	0.917154
	118.5	1.93822	1.0595	1.78917	1.38148
	119	1.88567	1.03093	2.18367	1.34426
	119.5	1.68805	0.979227	2.32296	1.28189
	120	1.0754	1.07116	2.10138	1.22918
	120.5	0.908107	1.05232	1.52238	1.09372
	121	0.955198	1.02477	0.229542	0.460802
	121.5	0.735301	0.610099	0.261668	0.591397
	122	1.65297	1.18007	1.24594	0.773411
	122.5	2.17264	1.02019	1.22527	0.951149
	123	1.57981	1.05112	0.733283	0.837438
	123.5	1.4414	0.893858	0.972063	0.984229
	124	2.34511	0.987725	0.301416	0.854704
	124.5	1.61305	0.948572	0.451809	0.925444
	125	2.04736	0.696715	0.805698	0.926164
	125.5	2.43453	0.708628	0.940844	0.898408
	126	1.98291	0.779714	0.328387	0.962861
	126.5	0.467877	0.850422	1.23679	1.13426
	127	-0.345686	0.769174	0.683397	0.961896
	127.5	-1.19199	0.828918	0.249735	0.711568
	128	0.00712996	0.823674	0.469374	0.441729
	128.5	0.214554	0.74002	0.97794	0.544582
	129	0.0427724	0.539698	0.763358	0.499812
	129.5	0.393626	0.822833	1.50875	0.606379
	130	0.329342	0.902365	1.02611	0.784868
	130.5	0.502638	0.982269	2.78834	0.817473
	131	-0.371717	0.788254	2.62595	0.695388
	131.5	0.0269191	1.05747	2.21631	0.705594
	132	0.454329	1.06013	1.50404	0.831267
	132.5	1.17291	1.12341	1.17517	0.873223
	133	0.677984	0.919924	0.326311	0.612666
	133.5	1.09255	0.911938	-0.439196	0.677466
	134	1.46569	1.03167	-0.440005	0.706121
	134.5	0.914207	0.906264	0.065027	0.642555
	135	0.561248	0.941291	0.802038	0.873648
	135.5	0.931585	0.878744	1.89501	0.715739
	136	0.550473	0.64725	2.18403	0.865077
	136.5	-0.191236	1.26368	2.57958	0.870452
	137	-0.185892	1.26271	1.98758	0.872636
	137.5	0.133686	0.681129	1.04537	0.877604
	138	0.203831	0.70605	0.655294	0.93781
	138.5	0.153807	0.587442	0.215304	0.762858
	139	-0.131074	0.742326	0.325385	0.81896
	139.5	0.5153	0.730286	-0.0366428	0.567969
	140	0.0253616	0.629517	0.181279	0.646487
	140.5	0.212965	0.707259	0.576851	0.48714
	141	0.50913	0.448673	1.20772	0.48286
	141.5	0.399782	0.500947	0.369992	0.638358
	142	0.815543	0.610166	1.1347	0.528362
	142.5	1.00584	0.584221	1.03164	0.731621
	143	1.07984	0.633589	0.649181	0.635949
	143.5	0.803918	0.807027	0.353189	0.890952
	144	0.717217	0.99882	0.0490614	0.781252
	144.5	1.47424	1.13711	0.551396	0.684097
	145	1.59702	1.14167	1.56229	0.902626
	145.5	1.60365	1.16166	1.42012	0.917499
	146	1.54894	1.10034	1.80457	0.861144
	146.5	1.32691	0.921771	1.24914	0.80259
	147	2.01379	0.916236	0.0293998	0.794022
	147.5	1.45817	0.795585	-0.190099	0.750354
	148	0.355605	0.479688	-0.14317	0.895629
	148.5	1.63416	0.855825	0.694601	0.994583
	149	1.4201	1.15072	1.16116	1.01475
	149.5	1.04015	1.18099	1.60156	1.02977
	150	1.38652	1.55879	1.49023	0.957738
	150.5	1.51199	1.4999	1.57562	0.932722
	151	1.37769	1.49493	1.11147	0.864596
	151.5	1.20249	1.41857	1.01654	0.661477
	152	-0.272696	0.567703	0.930866	0.508329
	152.5	-0.0396258	0.672104	0.282016	0.489898
	153	0.00627129	0.749823	-0.141137	0.507787
	153.5	0.102614	0.74717	0.5312	0.445816
	154	0.73451	0.894259	0.969967	0.322573
	154.5	0.491381	0.876086	1.45204	0.413895
	155	0.158059	0.798075	1.06563	0.433063

## Sheet: Ext Fig. 6c
		tub-Gal80ts;VT30559> UAS-AT103NL;UAS-Drp1 RNAi HMC03230
		timetraces
		5xmassed Unpaired		5xmassed Paired
	time (s)	Mean	S.E.M	Mean	S.E.M
	-45	101.288	6.45422	107.102	8.15291
	-44.5	101.574	6.44617	106.843	8.13311
	-44	101.607	6.20083	105.529	8.21391
	-43.5	101.382	5.93638	107.466	8.93973
	-43	101.815	5.67901	106.51	8.80567
	-42.5	101.824	5.81224	106.598	8.77461
	-42	102.314	6.36449	106.374	8.69625
	-41.5	102.145	6.59739	105.049	8.20793
	-41	102.537	6.63154	104.906	8.53719
	-40.5	102.39	6.65003	104.633	8.31819
	-40	102.557	6.77766	104.26	8.44057
	-39.5	102.117	6.50306	104.614	8.60072
	-39	102.142	6.58454	105.047	8.64256
	-38.5	102.258	6.50443	104.862	8.55125
	-38	102.413	6.70276	104.589	8.66608
	-37.5	100.892	6.39211	104.725	8.63543
	-37	100.963	6.27843	104.884	8.43414
	-36.5	100.928	6.21049	104.699	8.36666
	-36	101.9	6.83446	104.864	8.3281
	-35.5	101.17	6.17695	105.483	8.20574
	-35	101.568	6.11575	107.43	8.89247
	-34.5	100.999	6.23242	106.812	9.12693
	-34	100.877	6.22084	106.101	8.89554
	-33.5	100.696	6.17958	106.386	9.10936
	-33	100.046	6.18656	104.814	8.6172
	-32.5	100.641	6.19996	104.31	8.55938
	-32	100.707	6.21593	103.593	8.31556
	-31.5	100.667	6.14186	104.091	8.27672
	-31	100.577	6.13842	103.729	8.42051
	-30.5	101.004	6.38801	103.73	8.56016
	-30	100.927	6.28873	103.983	8.6194
	-29.5	100.497	6.537	104.397	8.42321
	-29	101.156	6.11993	104.618	8.32522
	-28.5	100.686	6.56552	103.313	8.18
	-28	101.584	6.57959	103.739	8.55884
	-27.5	101.406	6.72687	103.404	8.64063
	-27	102.056	7.14982	103.142	8.76011
	-26.5	101.827	7.17564	103.047	8.70701
	-26	101.772	6.99087	103.593	8.69454
	-25.5	101.513	7.17276	103.965	8.5823
	-25	101.158	6.95952	104.33	8.52879
	-24.5	100.572	6.65724	104.468	8.37805
	-24	100.539	6.68465	104.765	8.33353
	-23.5	101.57	7.1968	104.328	8.30621
	-23	101.144	7.2736	103.869	8.67097
	-22.5	100.379	7.37593	103.411	8.72977
	-22	100.306	6.60616	103.716	9.06734
	-21.5	98.621	6.40163	104.283	9.33129
	-21	98.6824	6.29328	104.014	9.23373
	-20.5	99.4235	6.33233	104.972	9.53939
	-20	98.9731	6.02243	105.216	9.60884
	-19.5	99.0478	6.04631	106.073	9.43357
	-19	100.324	6.44631	104.309	8.53047
	-18.5	101.197	6.57968	104.929	8.59622
	-18	100.973	6.8757	104.806	8.70191
	-17.5	100.493	6.42146	103.836	8.65724
	-17	101.401	6.79027	102.797	8.73809
	-16.5	99.5485	6.56863	102.503	8.62086
	-16	99.4291	6.70735	101.243	7.90302
	-15.5	99.6456	6.59549	100.812	7.80727
	-15	98.9688	6.61253	101.507	8.37203
	-14.5	98.9551	6.58275	100.858	8.45392
	-14	99.5156	6.80576	102.631	9.06868
	-13.5	100.051	6.85582	102.293	9.07386
	-13	99.8318	7.12903	102.534	9.12863
	-12.5	99.6776	6.74112	103.332	9.19735
	-12	99.1413	6.63289	104.392	9.48379
	-11.5	98.6497	6.04583	103.449	9.23807
	-11	99.8961	6.47648	103.031	9.21936
	-10.5	98.3552	6.27251	102.308	8.73338
	-10	99.1367	5.9625	102.236	8.53299
	-9.5	100.104	6.35299	101.121	7.62255
	-9	99.7673	6.66933	101.241	7.64935
	-8.5	99.1497	6.39345	102.489	7.77187
	-8	99.2904	6.67656	102.444	7.83507
	-7.5	98.5196	6.74179	102.395	8.13493
	-7	97.3726	6.36182	102.55	8.49005
	-6.5	98.3726	6.23875	101.672	8.76305
	-6	98.74	6.28198	101.641	8.45482
	-5.5	99.1368	6.27439	102.778	8.68735
	-5	100.024	6.54521	102.767	8.66705
	-4.5	99.2672	6.50718	102.398	8.62676
	-4	98.9558	6.27023	103.38	8.89155
	-3.5	94.2404	4.83993	103.047	8.91067
	-3	94.5482	4.75679	103.933	9.27849
	-2.5	95.3241	5.18963	102.031	8.67085
	-2	99.1303	6.6727	102.109	8.6609
	-1.5	99.5535	6.60795	100.178	8.01665
	-1	99.414	6.87163	98.7017	7.69255
	-0.5	98.5843	6.71364	98.211	7.38769
Sodium Azide	0	98.1498	6.37637	98.9106	6.74194
	0.5	98.6236	6.23235	98.0977	7.16847
	1	98.9968	6.46615	99.2845	8.1005
	1.5	98.597	6.38381	101.278	7.51776
	2	98.1371	6.49009	100.375	8.19612
	2.5	97.7331	6.59851	100.611	8.56451
	3	98.0891	6.75423	101.27	9.01263
	3.5	98.1046	6.78764	101.666	9.24455
	4	98.0825	6.781	101.027	9.08154
	4.5	98.2342	6.69271	101.093	9.03762
	5	99.1602	6.87761	100.009	8.65074
	5.5	98.6653	6.78524	99.9125	8.53962
	6	97.2354	6.73789	100.891	8.8873
	6.5	96.7209	6.85286	100.631	8.87404
	7	96.1717	6.93119	100.5	9.209
	7.5	96.06	7.12676	99.3742	8.54077
	8	94.9058	7.04213	100.296	9.46033
	8.5	94.6691	7.12794	97.9896	9.09413
	9	94.1876	7.15981	96.3521	9.10938
	9.5	94.4062	7.34664	96.1481	9.59256
	10	93.8997	7.29996	96.0301	10.7287
	10.5	91.8872	7.22032	92.5138	9.31119
	11	90.876	7.0433	94.8945	11.2126
	11.5	89.8634	7.10372	92.43	10.9253
	12	88.5937	7.32489	88.6114	9.19321
	12.5	87.0314	7.48412	88.239	9.52936
	13	86.0406	8.16145	87.7735	10.2811
	13.5	84.7404	8.48847	85.5859	9.88528
	14	83.0847	8.64919	85.2565	10.3142
	14.5	82.0588	8.38019	84.283	10.6449
	15	80.7698	7.97628	82.4521	10.6788
	15.5	78.3432	7.64447	80.2027	10.5684
	16	77.1908	7.79268	78.498	10.681
	16.5	75.2313	7.98768	77.285	10.8449
	17	73.2052	8.38002	75.5243	10.5239
	17.5	71.6821	8.48189	73.246	9.45542
	18	70.8329	8.69562	71.8655	9.56093
	18.5	70.0957	8.89072	70.607	9.60052
	19	69.7642	9.29668	69.1556	9.64398
	19.5	68.1503	9.49868	67.67	9.68623
	20	66.5999	9.52899	65.3567	8.97834
	20.5	64.9774	9.51665	65.2255	9.96069
	21	63.9878	9.54191	60.7679	8.64386
	21.5	63.4497	9.88969	59.2373	8.75114
	22	62.5958	10.1042	57.9186	9.03335
	22.5	60.8541	9.65532	56.9249	9.02379
	23	59.2356	9.66838	56.2196	9.13955
	23.5	58.9009	9.52329	56.6067	9.79795
	24	56.9985	9.25992	55.4732	9.40035
	24.5	54.3859	8.95943	53.8075	9.40333
	25	53.3969	9.20679	53.9202	9.83051
	25.5	51.119	8.772	50.899	9.0329
	26	49.6061	8.63088	49.8367	9.09447
	26.5	48.1992	8.47272	48.5475	9.04159
	27	47.0478	8.71814	46.9878	8.90913
	27.5	45.3815	8.45128	45.9073	9.04037
	28	45.1604	8.1856	43.3645	8.74324
	28.5	44.7058	8.29831	42.2094	8.30851
	29	44.0937	8.27209	41.4717	8.18034
	29.5	42.5225	8.2999	39.4846	7.37822
	30	40.7518	7.83076	37.9653	7.30235
	30.5	39.6006	7.60568	37.2013	7.35038
	31	38.59	7.33836	36.2563	7.25241
	31.5	37.247	7.14055	34.8648	6.60989
	32	36.3664	7.14322	34.2023	6.57022
	32.5	35.6613	7.14005	33.1589	6.59227
	33	34.0767	7.09753	31.448	6.34323
	33.5	33.2823	7.14758	30.7292	6.26226
	34	32.1686	6.71105	29.7605	6.40398
	34.5	30.3344	6.34739	29.4742	6.35073
	35	28.8157	6.45168	28.8437	6.43317
	35.5	28.0487	6.40744	28.3509	5.98959
	36	27.9406	6.43006	26.8735	5.8324
	36.5	27.1435	6.35114	25.7464	5.77629
	37	26.4235	6.13852	25.8667	5.71215
	37.5	25.3335	5.54873	24.6483	5.60106
	38	24.5955	5.63284	23.4636	5.06321
	38.5	23.6877	5.58951	22.9487	5.21755
	39	23.7286	5.64659	21.8433	5.35543
	39.5	23.0578	5.53196	21.9724	5.32228
	40	22.5161	5.49555	21.7738	5.33011
	40.5	21.837	5.43047	20.271	5.37839
	41	20.7129	5.08205	18.6213	4.97749
	41.5	19.2168	5.08172	17.886	4.72178
	42	18.4685	5.04108	16.7832	4.35362
	42.5	17.6273	5.00066	16.4485	4.26971
	43	16.5629	4.96859	15.514	4.134
	43.5	16.7373	5.00453	14.6865	4.09132
	44	15.8852	4.94125	13.9873	4.13492
	44.5	15.5355	4.86983	13.0201	3.99554
	45	15.0135	4.7661	12.3909	3.65873
	45.5	14.8032	4.86901	12.4467	3.74932
	46	14.4817	4.63336	11.472	3.85935
	46.5	14.3642	4.3168	11.4131	3.94415
	47	13.6788	4.1773	11.4534	3.5046
	47.5	13.359	4.12494	10.5092	3.41823
	48	12.9172	3.98497	10.4892	3.25034
	48.5	11.4342	3.67575	11.1072	3.3212
	49	11.1256	3.71278	10.8434	3.17349
	49.5	10.8722	3.63894	10.7503	3.32938
	50	10.061	3.59544	11.1447	3.48897
	50.5	9.99139	3.77288	10.461	3.36913
	51	9.50661	3.77175	10.4346	3.57632
	51.5	9.14448	3.6604	10.1189	3.43966
	52	8.65692	3.6301	9.80243	3.67807
	52.5	8.73792	3.50829	9.24247	3.44556
	53	8.57038	3.60554	9.3043	3.31542
	53.5	8.51063	3.52512	9.24697	3.25823
	54	8.14268	3.4742	8.27815	3.20243
	54.5	8.1623	3.09952	7.76767	3.17327
	55	7.15098	2.79594	7.68506	3.13957
	55.5	7.52441	2.70912	6.61923	3.22738
	56	6.85778	2.66712	7.0234	3.20139
	56.5	6.53056	2.67004	6.43698	2.74692
	57	6.20709	2.68262	5.96752	2.15652
	57.5	5.96867	2.68001	5.67522	2.21285
	58	5.19225	2.32954	5.67103	2.11416
	58.5	5.50937	2.41246	5.79479	2.5091
	59	5.48392	2.42741	5.86202	2.52812
	59.5	5.23636	2.07655	5.83607	2.5443
	60	4.68535	2.15865	6.13571	2.38577
	60.5	5.58474	2.45599	5.92376	2.43414
	61	5.61858	2.40816	6.60533	2.6187
	61.5	5.26373	2.42898	5.96153	2.65362
	62	5.02467	2.42115	5.88685	2.63706
	62.5	4.30959	2.30088	5.94371	2.59621
	63	3.58347	2.1339	5.45725	2.25438
	63.5	3.59625	2.05032	5.18642	1.98167
	64	2.89399	1.51455	5.2232	1.98323
	64.5	3.76812	2.03939	5.15004	1.97136
	65	2.91089	1.63532	4.75358	1.82163
	65.5	3.818	1.85984	4.37243	1.84635
	66	3.96668	2.11342	4.33101	1.67295
	66.5	3.91743	2.11779	4.4309	1.52671
	67	3.20913	1.76444	3.05083	1.29831
	67.5	3.65096	2.0001	2.94915	1.34462
	68	2.43241	1.45535	2.73565	1.06855
	68.5	2.20947	1.47105	2.54284	1.2041
	69	1.88532	1.6342	2.30336	1.24694
	69.5	2.39385	1.73437	1.93755	1.27047
	70	2.24953	1.49996	2.00539	1.27052
	70.5	2.74755	1.59984	1.94019	1.28244
	71	2.80184	1.34393	2.08208	1.22593
	71.5	2.64933	1.46624	2.27953	1.29353
	72	2.9279	1.53812	3.2417	1.32971
	72.5	2.84742	1.6864	3.80534	1.5232
	73	2.25021	1.81741	2.5435	1.18553
	73.5	2.4352	1.79575	3.1535	1.22963
	74	2.17173	1.65317	2.97124	1.43949
	74.5	1.36193	1.34534	2.74628	1.42606
	75	2.22888	1.30265	2.22006	1.24895
	75.5	2.64252	1.42979	1.56231	0.943756
	76	2.3348	1.48439	1.45605	0.9505
	76.5	2.28406	1.64185	0.970493	1.13938
	77	2.27336	1.59693	1.1398	0.999357
	77.5	2.05241	1.44904	1.49733	1.09089
	78	1.04007	1.3202	1.86619	1.05883
	78.5	1.08251	1.31649	2.66337	1.28671
	79	1.19135	1.2256	2.37354	1.32513
	79.5	0.660918	1.08939	2.76332	1.50848
	80	0.654836	1.34918	2.67521	1.3626
	80.5	0.817824	0.984965	2.32274	1.09984
	81	0.902876	1.06319	1.99211	0.812396
	81.5	1.07067	1.133	2.43487	0.951955
	82	1.59828	1.34331	2.23393	0.960681
	82.5	1.76522	1.65161	2.11989	0.976532
	83	2.16106	1.61054	2.33941	0.970606
	83.5	1.65845	1.70705	1.36755	0.795881
	84	0.910783	1.37846	1.22478	0.944841
	84.5	1.0758	1.32139	0.58055	1.10382
	85	0.575005	0.957997	0.601	1.07926
	85.5	0.018419	0.945659	0.130295	0.613715
	86	0.347698	0.958415	0.36341	0.689492
	86.5	1.04264	1.21023	0.827553	0.565237
	87	0.618277	1.07042	2.14465	1.08503
	87.5	0.350341	1.16787	0.839791	0.844553
	88	0.841414	1.14675	1.03737	0.626781
	88.5	1.18707	1.09079	0.84613	0.590496
	89	1.56544	1.02547	1.25006	0.739512
	89.5	1.54164	0.965962	0.573646	0.543799
	90	1.9903	1.25329	0.585614	0.617531
	90.5	2.59279	1.32144	1.18412	0.766895
	91	1.42772	1.09082	1.57823	1.02138
	91.5	1.93622	1.2392	1.43965	1.15539
	92	1.29126	0.961941	1.31208	1.03142
	92.5	0.879203	0.741696	1.39269	0.893787
	93	0.344392	0.78259	1.21465	0.918976
	93.5	0.386728	0.799193	0.715001	0.712723
	94	0.560237	0.903688	1.13651	0.602375
	94.5	1.18937	1.10126	0.975706	0.597574
	95	1.64602	0.810917	0.89048	0.54529
	95.5	0.970713	0.829438	2.38286	0.915624
	96	1.90302	0.949993	2.68573	1.15878
	96.5	0.452925	0.756542	2.28763	1.31374
	97	-0.188959	0.540801	2.16782	1.18995
	97.5	-0.347273	0.569921	2.39842	1.03482
	98	-0.166688	0.503067	1.08622	0.617726
	98.5	-0.0179696	0.68916	1.2889	0.568478
	99	0.351242	0.653765	1.42656	0.490911
	99.5	1.01762	1.01505	2.19018	0.846949
	100	0.923807	0.843244	1.73927	0.970362
	100.5	1.54321	1.08543	1.7244	0.947679
	101	1.23129	1.04296	1.86421	1.08346
	101.5	1.38242	0.917573	0.90473	0.977919
	102	0.838679	0.958892	0.38811	0.733537
	102.5	1.48398	1.35745	0.409452	0.654857
	103	1.3818	1.35044	0.407599	0.49337
	103.5	2.0379	1.2421	0.157366	0.485804
	104	0.559004	0.544333	0.328776	0.558776
	104.5	1.12751	1.2689	0.302162	0.553553
	105	-0.111519	0.890908	0.362583	0.558128
	105.5	0.160684	1.08599	0.302835	0.869103
	106	-0.390247	0.888466	0.424134	0.691901
	106.5	0.270331	0.936118	1.46835	0.647994
	107	0.779707	0.630564	1.66585	0.68308
	107.5	1.08501	0.749684	2.234	0.740688
	108	1.5657	0.789166	2.26333	1.02431
	108.5	1.51913	0.826125	0.811918	0.812738
	109	0.977861	0.776531	1.1984	1.17941
	109.5	0.308924	0.765981	1.78469	1.13427
	110	0.176933	0.704647	1.16625	0.937364
	110.5	0.21962	0.831426	1.48828	0.933005
	111	0.247608	0.717198	3.46529	1.22085
	111.5	0.565418	0.626023	3.4097	1.04874
	112	0.656577	0.729531	3.06548	1.26478
	112.5	0.86207	0.681796	2.86266	1.13829
	113	0.426917	0.704589	3.01794	1.35829
	113.5	0.3648	0.572698	1.47485	1.13187
	114	-0.0410053	0.568311	0.857452	0.622494
	114.5	0.406232	0.706591	0.688899	0.631836
	115	0.228669	0.82609	0.789309	0.829813
	115.5	-0.0660947	0.853831	0.671495	0.767069
	116	0.545061	0.882441	1.58628	0.990896
	116.5	1.10597	1.00545	1.57397	1.05258
	117	1.52928	1.14575	0.710778	0.944131
	117.5	1.03976	1.13357	1.14014	1.05037
	118	1.57666	1.28131	-0.269954	0.531252
	118.5	0.769649	0.951356	-0.736984	0.515543
	119	0.573517	1.02538	-0.471475	0.758587
	119.5	0.265988	0.814397	-0.121784	0.691914
	120	0.0272082	0.583342	-0.39894	0.756274
	120.5	-0.218814	0.413465	0.603507	1.23884
	121	-0.0205594	0.702996	0.498651	1.29168
	121.5	-0.198241	0.75825	0.379891	1.33747
	122	0.0463774	0.894927	0.80499	1.23043
	122.5	-0.290384	0.876909	0.607894	1.37967
	123	-0.503102	0.88928	-0.132499	0.85433
	123.5	-0.588358	0.950485	0.533497	0.703984
	124	-1.22245	0.908937	2.23048	0.767671
	124.5	-1.04391	1.05838	2.04886	0.847544
	125	-0.876473	0.979829	1.30003	0.591553
	125.5	-1.13155	0.660856	1.82829	0.67803
	126	-0.639877	0.836724	1.55223	0.701689
	126.5	-0.554727	0.861238	1.51452	0.830642
	127	0.687084	0.575314	1.51376	0.866838
	127.5	0.607745	0.575115	1.28308	0.984954
	128	0.6703	0.719803	0.740304	0.988236
	128.5	1.27996	0.678606	0.397541	1.06721
	129	1.72492	0.867194	0.269155	1.03558
	129.5	0.927903	0.94529	-0.0734029	0.576658
	130	1.64955	1.39485	0.618249	0.59498
	130.5	2.23718	1.31342	0.831998	0.572884
	131	1.74415	1.39504	1.45571	0.487921
	131.5	0.935129	1.20183	1.7555	0.345175
	132	1.11056	1.19605	1.19614	0.577727
	132.5	1.38435	1.21614	1.89932	0.827423
	133	1.04785	1.22576	1.67151	0.677194
	133.5	0.0397292	0.587812	1.64858	0.669934
	134	0.29182	0.814839	1.76621	0.733196
	134.5	1.3154	1.01525	1.50195	0.68305
	135	0.43135	0.776449	0.755944	0.465316
	135.5	-0.165948	0.958442	0.931098	1.06343
	136	-1.17867	1.17202	0.781713	1.17666
	136.5	-1.02041	1.05985	1.4478	1.0235
	137	-0.835526	1.09036	1.84085	1.19615
	137.5	0.0645044	0.757833	1.66589	0.912728
	138	0.0259229	0.726171	1.81847	1.0348
	138.5	-0.39362	0.702294	2.4031	1.05908
	139	-0.674914	0.582175	1.20661	0.889637
	139.5	0.26068	0.797457	0.942966	0.787934
	140	0.361706	0.823213	1.56529	0.647418
	140.5	0.491215	0.779113	0.352235	0.490151
	141	1.40297	0.743498	0.807149	0.677316
	141.5	1.3152	0.793939	0.813011	0.575194
	142	0.735829	0.827306	0.306652	0.620894
	142.5	0.605709	0.84363	0.175117	0.396886
	143	0.00230885	0.475773	0.275784	0.454697
	143.5	-0.590537	0.590702	0.194758	0.540418
	144	-1.11307	0.85365	0.86972	0.701747
	144.5	-1.16428	0.799278	1.70989	0.907941
	145	-0.751343	0.68812	1.37872	0.859715
	145.5	-0.091102	0.796965	0.405955	1.01303
	146	-0.913495	0.543504	0.245635	1.07615
	146.5	-0.888713	0.860548	1.53029	0.941143
	147	-0.477647	1.02722	1.37179	0.924534
	147.5	0.19487	1.07775	1.56513	1.15978
	148	0.231849	1.06351	1.32687	1.17059
	148.5	-0.0115428	1.20983	1.15925	1.11187
	149	0.463702	0.995378	-0.0531038	0.943045
	149.5	0.217517	0.949009	-0.17652	0.90722
	150	-0.0584559	0.647861	-0.482432	1.12672
	150.5	0.307648	0.840326	-0.298902	0.938457
	151	0.0792671	0.632325	0.337585	0.754159
	151.5	0.95454	0.614082	0.452089	0.704057
	152	0.959509	0.687809	0.594662	0.681591
	152.5	0.743708	0.776039	0.0972387	0.608298
	153	0.807953	0.808323	-0.11815	0.578747
	153.5	0.0614384	0.739321	-0.645619	0.459411
	154	-0.33739	0.555533	-0.522956	0.493278
	154.5	-0.248633	0.480348	-0.806694	0.419835
	155	-0.467592	0.58879	-0.590577	0.491638

## Sheet: Ext Fig. 6d
		5xmassed Unpaired
		timetraces
		tub-Gal80ts;VT30559> UAS-AT103NL		tub-Gal80ts;VT30559> UAS-AT103NL, UAS-Drp1 RNAi HMC03230		tub-Gal80ts;VT30559> UAS-AT103NL,UAS-Drp1 RNAi HMC03230;UAS-MTPa HMS00660
	time (s)	Mean	S.E.M	Mean	S.E.M	Mean	S.E.M
	-45	173.703	9.87987	168.153	8.53073	169.701	11.741
	-44.5	175.361	9.81716	167.26	8.23585	170.144	11.8004
	-44	173.436	10.2017	166.768	8.52008	169.993	12.2673
	-43.5	175.283	10.2206	167.26	8.3301	170.68	12.0324
	-43	175.355	10.2157	167.015	8.11841	170.436	12.0484
	-42.5	177.684	10.1779	168.426	9.11682	170.999	12.8342
	-42	177.894	9.4102	166.855	8.30962	170.829	12.3838
	-41.5	175.055	8.76996	167.875	7.91899	170.801	12.0384
	-41	174.73	8.72695	170.257	8.3339	171.542	11.8026
	-40.5	175.628	8.91233	169.904	8.44916	171.601	11.9418
	-40	173.176	9.54108	170.571	8.64387	170.928	11.7999
	-39.5	172.146	9.32565	171.121	9.42668	169.623	11.9533
	-39	172.445	9.20353	168.96	9.13172	169.181	11.8089
	-38.5	171.782	9.12704	168.742	8.88724	169.533	12.2348
	-38	172.137	9.2631	167.615	8.68344	169.31	12.3547
	-37.5	171.84	8.91521	167.088	8.30878	169.344	12.3506
	-37	173.972	9.65801	167.403	8.28791	168.674	12.3787
	-36.5	173.286	9.8923	168.64	8.66405	169.448	12.3718
	-36	174.699	9.54088	168.121	8.76399	170.302	12.5788
	-35.5	172.999	9.22827	168.478	9.01128	170.98	12.5175
	-35	172.739	9.16629	170.315	9.83444	171.76	12.9105
	-34.5	175.641	9.28962	168.401	9.58522	173.181	13.1819
	-34	172.496	8.78041	168.779	9.34884	172.107	13.0444
	-33.5	170.383	9.89705	167.013	8.72068	172.816	13.1065
	-33	169.946	9.89223	168.875	9.15619	174.442	13.813
	-32.5	171.386	10.2577	169.453	8.85655	172.707	13.0733
	-32	170.649	10.0014	169.821	8.87993	170.444	12.7599
	-31.5	171.589	10.1203	169.794	9.31915	171.505	13.1839
	-31	173.258	9.81092	170.152	9.21728	171.568	13.1261
	-30.5	174.776	9.10265	169.029	9.19641	170.717	12.7982
	-30	175.184	9.04483	167.898	9.16481	170.336	12.7028
	-29.5	174.718	8.61147	167.743	8.91448	170.251	12.4533
	-29	172.738	7.47214	170.083	8.84476	170.348	12.3643
	-28.5	171.922	7.81125	171.02	9.62238	170.579	12.3838
	-28	171.51	7.83229	171.76	9.87842	168.894	12.1017
	-27.5	172.046	8.09569	171.863	9.7222	169.755	12.1676
	-27	172.341	8.71734	171.259	9.5032	169.063	12.323
	-26.5	172.435	9.60182	170.848	9.52684	168.781	12.2277
	-26	172.678	9.86292	170.006	9.61597	168.568	12.1974
	-25.5	171.38	10.0486	169.743	9.66358	168.66	12.2241
	-25	173.046	10.63	169.441	9.64949	167.782	12.1997
	-24.5	174.584	10.5042	169.049	9.36848	167.492	11.8774
	-24	174.021	10.565	167.898	8.93431	168.074	12.0857
	-23.5	177.235	10.872	167.325	8.87531	168.794	12.3084
	-23	176.491	11.0431	165.842	8.15881	168.807	12.2978
	-22.5	180.456	10.0246	167.337	8.56927	168.596	12.2922
	-22	177.601	10.0587	167.576	9.0317	168.58	12.3416
	-21.5	174.384	10.9471	167.281	8.56296	168.505	12.1583
	-21	175.667	9.3163	167.805	8.54047	167.956	11.9366
	-20.5	176.37	9.49128	168.584	9.59555	168.038	12.004
	-20	176.431	9.69697	169.872	10.3172	167.152	11.6928
	-19.5	174.887	11.133	168.924	9.44305	169.614	12.4446
	-19	176.921	9.80595	168.32	9.68343	170.078	12.4113
	-18.5	176.448	9.58305	168.229	9.60376	170.326	12.4745
	-18	173.874	10.7531	168.982	9.53115	171.047	12.4578
	-17.5	173.369	10.8225	169.558	9.51936	170.511	12.3149
	-17	174.83	9.59317	169.776	9.7222	171.024	12.4791
	-16.5	175.133	9.38967	169.285	9.07424	170.117	12.3857
	-16	173.629	10.6034	168.02	8.8448	171.419	12.9075
	-15.5	174.812	9.57103	167.881	8.85946	170.772	12.65
	-15	174.797	9.06782	167.66	8.57126	170.8	12.8346
	-14.5	175.18	9.25645	168.113	8.60944	169.955	12.6117
	-14	174.657	9.32793	168.228	8.93089	168.539	12.5371
	-13.5	173.58	8.67523	168.81	8.63046	166.827	12.1592
	-13	174.411	9.08736	169.124	8.73818	165.598	12.2144
	-12.5	174.785	9.10241	168.411	8.8134	166.702	12.3233
	-12	171.681	8.10963	168.812	8.96473	168.286	12.6362
	-11.5	171.299	8.00693	168.684	8.83508	169.257	12.7699
	-11	169.087	8.70021	167.312	8.4672	169.993	13.0416
	-10.5	170.887	8.25346	165.786	8.07973	170.251	12.9983
	-10	170.201	8.14248	166.181	7.96778	171.008	13.37
	-9.5	171.247	9.23102	169.061	8.64356	171.342	13.4448
	-9	172.606	9.64097	168.478	8.46113	171.49	13.3069
	-8.5	172.769	8.60858	168.594	8.69231	172.084	13.1153
	-8	174.654	8.85317	169.007	8.52107	170.793	12.9832
	-7.5	170.719	8.48097	168.777	8.50479	169.256	12.1978
	-7	175.659	8.73933	169.817	9.05627	168.516	12.1677
	-6.5	175.001	7.91962	168.039	8.77218	168.959	12.0984
	-6	173.558	8.54416	167.929	8.66401	168.746	12.22
	-5.5	172.388	7.75752	167.276	8.77665	169.3	12.3527
	-5	174.02	7.7706	161.061	10.5836	169.04	12.3528
	-4.5	172.113	7.41622	161.626	10.2539	170.049	12.7994
	-4	172.299	7.70343	161.522	10.3244	169.798	12.9872
	-3.5	172.789	7.85554	169.925	8.91505	171.455	13.2061
	-3	173.058	8.3911	169.066	8.7431	164.96	12.5517
	-2.5	174.988	9.0142	169.001	8.7416	171.501	12.5327
	-2	173.778	11.5727	167.637	8.71821	170.646	12.5149
	-1.5	164.04	19.6732	167.62	8.99312	169.898	12.0654
	-1	160.782	19.1179	163.801	7.17038	168.887	12.2274
	-0.5	153.484	16.2946	161.771	7.69689	163.681	13.4779
Sodium Azide	0	159.018	10.3042	156.264	12.7123	162.013	13.1266
	0.5	154.006	11.5778	156.709	13.0065	160.655	13.1717
	1	158.111	11.0574	156.462	13.1707	164.757	12.0407
	1.5	163.507	10.4555	163.536	11.4199	164.364	12.6262
	2	166.687	10.7081	166.625	11.485	163.784	12.5168
	2.5	165.381	11.9646	166.222	11.0978	164.485	12.4934
	3	164.568	10.9102	167.257	11.4745	164.325	12.3943
	3.5	169.199	11.1947	166.813	9.5865	166.123	11.7733
	4	169.137	11.1977	170.295	8.90567	170.118	11.8933
	4.5	166.541	10.3373	169.558	8.35282	170.71	11.8912
	5	168.603	9.06746	169.608	8.72964	169.139	12.0553
	5.5	166.876	8.15509	170.526	8.33825	169.247	12.1804
	6	166.048	7.968	168.458	8.36155	168.507	12.3193
	6.5	167.785	8.33207	167.266	9.02829	167.468	12.2331
	7	166.994	8.51751	168.882	8.9201	165.747	11.5283
	7.5	167.252	8.56487	166.602	8.87813	165.543	11.4961
	8	167.612	8.42322	166.781	8.44695	167.086	11.7488
	8.5	168.802	10.5223	167.052	8.75461	166.535	11.7114
	9	166.226	10.0346	166.734	8.69648	167.842	11.7753
	9.5	167.332	11.0842	166.387	8.59667	168.514	11.8203
	10	168.625	11.2803	166.46	8.85924	167.891	11.8129
	10.5	165.558	11.3645	166.495	8.76257	166.888	11.9246
	11	165.887	10.6155	167.193	8.72094	167.183	11.9941
	11.5	166.22	10.5234	167.887	9.05334	166.785	12.2214
	12	167.333	8.77571	167.372	8.67684	165.829	11.7791
	12.5	166.503	8.93979	166.043	8.67634	166.58	11.8656
	13	165.959	8.85648	166.216	8.71942	168.152	12.3883
	13.5	166.766	9.17968	164.188	7.87971	166.352	11.9213
	14	168.051	9.32571	163.663	7.89461	165.992	11.7886
	14.5	169.903	9.10746	164.7	8.34377	166.761	12.0228
	15	168.645	9.10207	163.548	7.91046	165.968	11.8317
	15.5	168.85	9.48783	163.787	8.01082	165.542	11.8137
	16	168.427	9.50101	162.312	7.77995	166.165	12.2505
	16.5	168.042	9.58463	161.656	7.63019	165.967	12.4658
	17	167.071	9.58772	162.324	7.80944	164.875	12.2514
	17.5	164.954	10.0188	165.447	9.4803	166.886	13.3061
	18	165.529	9.9692	162.966	8.59847	164.942	12.8363
	18.5	164.329	9.91758	163.283	8.83049	164.884	12.8807
	19	160.975	10.329	162.607	8.6786	165.058	12.9594
	19.5	159.187	9.67879	160.5	8.19485	164.074	13.181
	20	161.212	10.3311	159.98	8.01119	160.507	12.2536
	20.5	161.286	10.3684	157.926	7.65191	160.891	12.3397
	21	162.534	10.1133	158.387	7.8977	160.215	12.1349
	21.5	163.421	10.208	157.542	7.92202	161.073	12.5802
	22	163.207	10.1319	159.039	8.47334	161.558	12.7402
	22.5	162.63	10.784	158.685	8.39589	160.354	12.7321
	23	160.84	10.5846	157.834	8.29132	157.946	12.2811
	23.5	160.617	10.5518	155.903	8.13428	158.105	12.5894
	24	161.271	10.9593	156.395	8.35147	156.956	12.6098
	24.5	160.604	10.7879	154.117	7.69552	157.377	12.8783
	25	160.037	9.95847	152.25	7.72557	157.163	13.4824
	25.5	159.518	9.62729	152.599	7.96809	158.332	14.1684
	26	159.655	9.67745	152.233	8.36111	157.184	13.861
	26.5	159.599	9.45876	150.606	8.24892	156.481	14.076
	27	159.168	9.86606	150.361	8.68756	155.035	13.7751
	27.5	157.783	10.6233	151.742	9.08157	153.388	13.8315
	28	158.084	10.8172	151.952	9.1093	152.575	13.8067
	28.5	158.205	11.0445	151.995	8.78243	152.234	13.7393
	29	157.868	11.156	151.668	8.8719	151.608	13.584
	29.5	156.678	11.1448	147.272	7.63056	151.544	13.8962
	30	155.114	11.7647	146.474	8.49671	149.846	13.7694
	30.5	155.84	11.0918	142.321	7.78543	147.659	13.9119
	31	154.057	10.5315	141.708	8.00402	146.956	13.8878
	31.5	154.429	10.2386	139.689	8.02407	146.027	14.02
	32	154.081	9.61254	139.925	8.43002	143.808	13.915
	32.5	153.546	8.91766	141.622	8.74165	143.474	14.038
	33	153.541	9.06591	139.823	8.911	142.631	14.2208
	33.5	153.269	8.7101	139.27	8.91149	140.289	13.6791
	34	152.634	9.66713	137.137	8.91791	139.262	14.0249
	34.5	150.802	9.57822	136.922	9.25015	138.28	13.9591
	35	148.873	9.00919	136.49	9.31654	136.857	13.8173
	35.5	147.246	8.3444	134.518	9.02513	135.55	13.6116
	36	146.85	8.58066	134.439	9.09892	136.388	14.2481
	36.5	145.509	8.83886	132.138	9.76151	137.099	15.3863
	37	145.816	8.82176	128.994	8.91577	136.829	15.5317
	37.5	144.42	8.27969	128.034	9.00189	136.574	15.6322
	38	144.269	8.68404	126.837	8.81273	134.604	14.9163
	38.5	145.22	9.30791	125.91	8.9143	134.475	14.9546
	39	144.069	9.6351	126.141	9.11533	133.244	15.164
	39.5	141.327	10.2155	125.237	9.22268	131.325	15.0583
	40	140.129	10.4787	124.373	9.3713	130.163	15.4839
	40.5	140.097	10.6836	121.65	9.37028	128.291	15.1742
	41	136.485	10.7469	121.165	9.36848	126.365	15.0507
	41.5	137.452	10.2197	119.68	9.70169	125.86	15.2256
	42	139.406	10.1561	117.867	10.0072	125.363	15.2356
	42.5	135.867	10.2049	115.398	9.43696	124.214	15.2886
	43	134.792	10.4067	114.959	9.69978	123.869	15.524
	43.5	132.879	9.84516	115.031	10.647	123.477	15.488
	44	131.476	10.3741	113.13	9.77968	124.046	16.1471
	44.5	131.036	11.1252	110.16	9.53887	123.75	16.2295
	45	132.014	11.5745	112.073	10.1674	121.056	15.6834
	45.5	130.213	11.3894	109.333	10.0415	119.304	16.0195
	46	129.664	11.5214	108.85	10.1436	118.58	15.8057
	46.5	126.917	11.8459	107.739	10.288	117.834	15.9825
	47	128.117	11.1104	107.396	10.5393	116.227	15.7419
	47.5	125.701	10.9708	105.809	10.2885	115.605	15.5525
	48	124.469	11.3677	104.519	9.79797	116.256	15.506
	48.5	122.615	10.2384	103.695	9.95462	115.349	15.4639
	49	121.02	10.419	103.084	9.84653	114.45	15.744
	49.5	120.628	10.4783	101.268	9.85893	113.339	15.8155
	50	118.906	10.4952	100.157	9.68184	112.658	15.695
	50.5	119.029	10.5677	96.4501	9.10021	110.958	15.7234
	51	119.147	11.3746	95.5193	9.37167	109.904	15.408
	51.5	118.885	11.4423	95.6821	10.6674	108.794	15.4278
	52	118.211	11.6714	93.4215	10.0721	107.024	15.5234
	52.5	117.747	11.5514	92.3304	10.7384	106.083	15.6816
	53	116.138	11.2681	92.0378	11.2265	104.548	15.8141
	53.5	115.05	10.928	91.0448	11.3523	103.78	16.1335
	54	114.11	10.9668	90.1544	11.4329	103.969	16.1094
	54.5	113.683	10.9684	89.3933	11.3898	103.966	16.0954
	55	111.27	11.1688	88.7153	11.1841	103.366	15.8835
	55.5	107.856	11.2296	87.2373	10.7908	102.667	15.6606
	56	109.314	11.4541	86.7499	11.089	100.891	15.2658
	56.5	106.594	11.2082	85.9086	10.5874	100.474	15.3836
	57	108.474	11.5896	82.3042	10.5958	99.7507	15.4975
	57.5	107.186	11.8711	80.8101	10.5141	97.6102	14.8382
	58	106.948	11.2834	80.1377	10.4213	98.0401	15.4638
	58.5	103.4	11.1399	79.7221	10.6866	96.4509	15.4891
	59	102.501	11.3658	77.2625	10.3426	93.9345	14.804
	59.5	101.809	11.4655	76.1989	10.5255	94.3631	15.3412
	60	100.455	11.6151	76.1654	10.662	93.5648	15.4176
	60.5	99.4829	11.5942	75.0002	11.1671	92.9974	15.2274
	61	99.733	11.9828	72.9297	11.7649	91.3292	15.0476
	61.5	99.4159	12.2395	71.6842	11.6777	91.1063	15.0939
	62	97.6473	11.5207	71.0655	11.2513	89.5492	14.8127
	62.5	97.2361	12.0588	71.3777	11.9334	88.0411	14.9028
	63	95.6276	12.3372	70.1826	11.3865	86.6749	14.6874
	63.5	94.9429	12.5262	69.0142	10.7989	86.4446	14.9482
	64	92.4922	11.9604	70.0842	11.5545	85.6696	14.8564
	64.5	92.24	11.8444	69.241	12.192	84.0896	14.4619
	65	90.5967	11.6516	66.8619	10.6158	84.2577	14.4149
	65.5	90.172	11.8037	64.7014	10.3579	84.1243	14.5471
	66	88.7398	11.2648	65.199	11.2251	81.7798	14.2826
	66.5	87.7438	11.4885	62.4785	10.5331	81.8714	14.1891
	67	87.9123	11.7291	62.7279	10.8608	81.5071	14.2253
	67.5	86.3157	11.9595	61.8418	11.1636	78.2241	13.6211
	68	84.2057	11.8279	61.3522	11.3762	78.9387	14.2257
	68.5	84.7399	11.8018	59.8632	11.3956	77.0322	13.9352
	69	84.0803	12.0362	60.6596	11.9296	76.6572	13.902
	69.5	82.1382	11.4707	58.8831	11.6705	76.1042	13.8798
	70	81.7937	11.4461	56.8982	11.1316	76.6316	14.262
	70.5	80.3612	11.8648	56.8456	11.1534	75.6036	13.8506
	71	79.6833	11.9395	55.2092	10.9313	75.8943	14.0923
	71.5	76.6195	10.2175	53.5271	10.6125	74.2842	13.7809
	72	76.6481	10.2785	53.2742	10.4769	73.2492	13.6369
	72.5	73.2945	9.344	53.7963	10.8839	72.0157	13.3268
	73	74.1029	10.0313	52.7208	10.6407	71.8046	13.7274
	73.5	74.9205	10.8767	51.6788	10.9509	71.0903	13.7098
	74	73.2959	11.4007	50.0623	10.4787	70.4108	13.7028
	74.5	71.8668	10.7924	48.619	10.2896	70.4076	13.7984
	75	72.1734	11.0948	47.9444	10.2294	69.4106	13.534
	75.5	72.611	10.9851	48.4641	10.0085	67.9908	12.8772
	76	72.307	10.9165	47.5526	10.2809	66.3538	12.7133
	76.5	72.8616	10.8509	47.306	10.2816	66.0014	12.7291
	77	72.1259	10.6474	47.3695	10.6021	65.1885	12.6992
	77.5	69.5321	10.9204	47.0597	10.4986	63.3578	12.1616
	78	66.324	9.76474	45.7385	10.395	64.0574	12.4227
	78.5	65.3625	10.0445	44.0822	9.88977	63.885	12.6719
	79	64.5567	10.0556	42.4774	9.6566	62.6991	12.3932
	79.5	64.2878	10.1445	42.7593	9.69838	61.5565	12.1402
	80	63.1873	9.63768	41.344	9.67938	61.4471	12.2864
	80.5	62.9754	9.95684	40.3074	9.66574	61.528	12.3603
	81	62.6101	10.4574	39.2596	9.65679	59.417	12.2292
	81.5	61.6111	10.7453	38.8259	9.60006	56.1519	11.5937
	82	61.5843	10.2575	37.3258	9.34094	56.0598	11.7677
	82.5	61.3931	10.2901	37.3404	9.10237	57.0532	12.2293
	83	59.4205	10.2234	37.7609	9.24476	56.1808	11.8579
	83.5	58.599	10.5157	37.1138	9.44511	55.215	11.8998
	84	57.5784	10.2421	36.5519	9.10519	55.751	11.8393
	84.5	57.0063	10.1449	35.9045	9.39141	54.2722	11.6056
	85	58.0728	10.7346	35.4361	9.60164	52.1931	10.9008
	85.5	57.3663	10.8793	34.0726	8.99799	52.2698	11.0711
	86	56.9589	10.9448	34.5058	8.99783	51.3713	10.8406
	86.5	56.6336	11.3393	34.6074	8.98014	51.1412	10.7047
	87	56.3999	11.3641	34.0664	8.90505	50.8852	10.7792
	87.5	53.5348	11.0454	33.2754	8.69588	51.2527	11.118
	88	49.0968	9.77813	33.2169	8.9091	51.1755	11.1379
	88.5	48.9168	9.67845	30.8935	8.40122	50.3389	11.0721
	89	48.8114	9.73271	29.8694	8.56417	49.4146	11.0231
	89.5	49.6096	10.5467	29.7865	8.52851	49.0935	10.7242
	90	48.4337	9.88315	30.1292	8.59941	49.1517	11.1037
	90.5	48.9183	9.90651	29.0131	8.56977	49.0329	11.2658
	91	45.1368	8.71345	29.5075	8.58772	48.4368	11.2607
	91.5	45.3342	8.63776	29.7128	8.35632	48.4806	11.0234
	92	45.8706	9.46927	29.4049	8.50018	46.9556	10.6641
	92.5	44.5541	8.80139	28.0466	8.2091	45.8042	10.3876
	93	44.7031	9.68478	28.0246	8.08888	45.2317	10.4044
	93.5	45.0827	10.5073	27.2165	7.79787	44.6588	10.1809
	94	44.533	10.4918	25.5189	7.56557	45.416	10.2223
	94.5	43.2945	10.026	24.3433	7.09124	45.3065	10.29
	95	42.4829	10.3164	24.1192	6.95867	45.2896	10.4573
	95.5	42.6263	9.90924	23.4172	7.0043	43.7436	10.2494
	96	42.3976	9.9769	23.613	7.15579	41.6701	9.4763
	96.5	40.9396	10.1532	24.3246	7.46212	41.3128	9.3714
	97	41.1638	10.3073	24.6446	7.3083	42.0585	9.56676
	97.5	41.2924	10.2801	23.5084	7.25416	38.7675	8.82636
	98	40.2577	10.2319	24.1876	7.44935	39.0982	8.92561
	98.5	39.9228	10.042	24.1363	7.39031	39.0759	9.17089
	99	39.0513	9.15867	22.7758	7.18988	37.8474	8.7892
	99.5	38.1256	9.11962	22.2289	7.08754	37.0016	8.56775
	100	36.2979	8.85633	22.0239	7.24876	37.4946	9.04172
	100.5	35.7577	8.73212	21.0537	7.1199	37.2025	8.96094
	101	35.1605	8.43061	20.2126	6.91906	36.4714	8.70959
	101.5	33.8874	8.17606	19.6476	6.86189	36.3953	8.96439
	102	33.9399	8.12885	18.94	6.61088	35.6596	8.91963
	102.5	33.1195	7.6795	17.8516	6.06659	34.3957	8.3889
	103	33.9036	8.20323	17.7372	6.04512	34.5065	8.49639
	103.5	33.9513	8.77918	16.7519	6.07423	34.9506	8.91831
	104	32.1929	8.75818	18.0535	6.54239	33.5631	8.43428
	104.5	33.9343	8.61741	17.3389	6.54868	34.545	9.06303
	105	33.7609	8.56094	17.7911	6.66579	34.0014	8.96638
	105.5	32.3764	8.43157	16.7195	6.79148	33.4397	8.8462
	106	31.6903	8.24101	14.7224	5.91242	32.9308	8.69707
	106.5	32.5749	8.38484	15.1721	5.89065	32.6062	8.81915
	107	31.3864	7.93951	14.7942	5.47123	31.0362	8.25998
	107.5	30.4423	7.99215	14.5139	5.25175	31.3528	8.49782
	108	29.6099	7.37772	14.7653	5.27537	29.7766	7.88919
	108.5	27.5783	6.65968	14.5929	5.63771	29.574	7.96531
	109	27.2157	6.56358	13.6146	5.59441	29.8081	8.30984
	109.5	27.9815	7.05928	14.1559	6.23889	29.3458	8.12523
	110	27.5893	7.09782	13.5213	6.29396	29.1503	8.20574
	110.5	26.5288	7.44125	12.4479	5.28767	28.4068	8.24187
	111	26.3219	7.55932	12.4888	5.1076	26.2419	7.52642
	111.5	27.1248	7.54483	13.6782	4.94886	26.9161	7.22774
	112	25.5977	7.04553	13.4675	4.85291	26.366	7.23001
	112.5	25.7443	6.72327	13.1103	5.30683	24.9993	7.03665
	113	25.5088	6.65079	13.072	5.27217	25.2197	7.06043
	113.5	26.2997	6.58225	12.9595	5.42257	26.0451	7.63224
	114	24.6732	6.32874	13.0463	5.93581	24.2017	7.12867
	114.5	22.7721	6.01743	11.1466	5.49487	24.5526	7.34016
	115	21.8267	6.56258	11.587	5.25676	24.5795	7.19747
	115.5	21.8233	5.84547	11.7151	5.31905	23.5798	6.65324
	116	20.4402	5.65399	11.5058	5.23268	23.5731	6.63174
	116.5	20.5469	5.13162	11.9188	5.18659	24.1365	6.61557
	117	19.5275	5.30519	11.5797	4.73455	23.2903	6.31824
	117.5	20.7425	5.55618	11.3934	4.34741	22.5372	6.31533
	118	20.1005	5.66028	10.8237	4.18397	23.5275	6.61477
	118.5	20.2008	5.93545	11.988	4.44671	22.9357	6.42671
	119	19.2932	6.14438	11.435	4.96946	21.0656	5.96941
	119.5	18.5882	6.10034	11.1154	5.03711	20.6537	6.07016
	120	18.4177	5.99022	11.1615	5.00093	20.5608	6.49847
	120.5	18.5991	6.02976	11.3157	5.51316	19.3859	5.82383
	121	18.3489	6.09696	11.2499	5.68837	18.2352	5.6717
	121.5	17.4182	6.14379	9.32705	4.70627	19.7199	6.31685
	122	18.2339	6.53517	8.59869	4.40864	18.9969	5.97281
	122.5	17.3557	5.83428	7.89676	4.13016	19.2084	5.85865
	123	15.6223	5.22472	7.98439	4.11179	18.9453	5.81127
	123.5	16.7447	4.64906	8.27178	4.30262	18.0928	5.77915
	124	16.9526	4.99611	8.69763	4.2028	17.1223	5.25476
	124.5	15.7608	5.08699	7.31344	3.05477	16.6082	5.10497
	125	15.8518	5.10218	8.89732	4.29278	17.9317	5.3392
	125.5	16.1941	5.13752	6.98322	3.10198	17.7822	5.36188
	126	14.1243	4.92259	6.65434	3.2139	17.5814	5.18174
	126.5	14.3208	5.17666	7.0831	3.39286	16.969	5.1807
	127	15.3325	5.52214	7.51744	3.46598	17.2812	5.25652
	127.5	13.9861	4.33597	7.25708	3.48341	17.2417	5.52228
	128	13.272	4.30227	7.71096	3.53421	16.7723	5.6397
	128.5	13.5975	4.48796	7.79381	3.50282	16.6919	5.39447
	129	15.3773	4.40332	7.11465	3.43752	16.5651	5.36683
	129.5	14.5412	4.33375	6.83315	3.49669	15.577	4.93338
	130	14.6109	4.56399	7.14391	3.45059	16.2052	4.97699
	130.5	14.9531	4.23822	6.51423	3.03541	15.5058	4.85612
	131	13.9393	4.15042	5.15669	3.12971	14.921	4.75936
	131.5	13.6532	3.89391	4.38767	3.21732	15.7199	4.93962
	132	13.6504	3.73492	4.93709	3.1567	15.1787	5.10449
	132.5	12.8283	4.08686	6.10579	2.99335	14.5573	4.83917
	133	12.4048	4.08517	6.66148	2.91166	14.4389	4.7856
	133.5	12.7132	3.43283	7.4806	2.84629	14.791	4.9469
	134	12.4557	3.45137	7.90121	2.85792	15.0181	4.78553
	134.5	11.4635	3.5227	7.192	2.92504	14.4766	4.74157
	135	9.39476	3.29349	6.92316	2.64557	14.4465	4.9816
	135.5	9.34518	3.19369	6.53998	2.65522	13.986	4.767
	136	9.44442	3.36081	6.65261	2.79288	13.7019	4.59649
	136.5	10.0357	3.55562	6.46917	2.61678	13.5555	4.48239
	137	9.73251	3.60652	5.97917	2.59052	12.7342	4.3252
	137.5	9.75495	3.23551	5.67221	2.84635	12.193	4.1544
	138	9.82654	3.0811	5.71409	2.88287	11.4306	3.94995
	138.5	10.2979	2.91905	3.93347	2.17683	11.4777	3.95565
	139	9.72953	2.54778	3.37058	2.25836	11.0261	4.14064
	139.5	9.82354	3.0679	4.11045	2.28037	10.9645	4.35203
	140	10.1538	2.82045	4.25826	2.13143	10.9406	4.42625
	140.5	9.45202	2.36442	4.26014	2.26958	10.6468	4.6805
	141	8.38217	2.56147	4.42743	2.26611	10.549	4.76839
	141.5	6.45744	3.05755	6.09	2.55006	10.0708	3.83497
	142	6.89291	2.75837	6.91117	2.91133	10.0403	3.85522
	142.5	6.16409	2.99909	7.12493	3.07337	10.0586	3.37558
	143	5.24941	3.09652	7.2258	2.95235	9.18074	3.20634
	143.5	5.0383	3.30787	6.97444	2.86546	8.72649	3.08909
	144	5.98957	3.18092	5.64455	2.29354	8.77176	3.01165
	144.5	5.7785	3.10035	4.68923	2.27351	8.92169	3.34781
	145	6.48725	2.80523	4.19058	1.98466	9.5456	3.66019
	145.5	7.28872	2.65431	3.89826	2.49646	10.0342	3.93498
	146	7.10007	2.70316	4.27333	2.41525	9.87236	3.92879
	146.5	6.4208	2.38571	3.64444	2.09936	9.97831	3.87987
	147	5.93976	2.35134	4.56868	2.66446	9.30707	3.88375
	147.5	6.91253	2.79896	3.80687	2.57991	9.35568	3.67031
	148	7.68744	3.02113	3.06095	2.52705	7.89888	2.70713
	148.5	7.34964	3.06128	2.99662	1.73405	7.25113	2.56933
	149	7.27657	3.51257	2.54288	1.72726	7.29485	2.69931
	149.5	7.27073	3.5161	2.66527	1.97669	8.03664	2.95534
	150	5.57787	3.11146	3.48001	1.81286	8.41531	3.30046
	150.5	4.28305	2.32897	3.64851	1.77778	8.16603	3.24925
	151	4.46535	2.09619	4.61365	1.80653	7.87634	2.97531
	151.5	3.00525	1.89787	4.40207	1.95707	6.72722	2.49435
	152	3.96712	2.21494	3.79137	1.96169	7.18422	2.85032
	152.5	4.09027	2.14888	3.25262	1.82271	6.2512	2.86873
	153	4.23045	2.38333	3.88968	1.58142	6.11704	3.19456
	153.5	3.81204	1.99449	3.54688	1.58063	7.35812	3.21262
	154	4.20818	2.22588	4.22787	1.73917	6.8336	3.37222
	154.5	3.57698	1.95733	4.08804	1.63257	7.31952	3.35322
	155	3.84809	2.37017	4.22957	1.80371	7.5066	3.33439

## Sheet: Ext Fig. 6e
	5x massed non induced (18°)				5x spaced				5x spaced non induced (18°)
	tub-Gal80ts; VT30559/+	tub-Gal80ts; VT30559 >UAS-Drp1 RNAi HMC03230	+/UAS-Drp1 RNAi HMC03230		tub-Gal80ts; VT30559/+	tub-Gal80ts; VT30559 >UAS-Drp1 RNAi HMC03230	+/UAS-Drp1 RNAi HMC03230		tub-Gal80ts; VT30559/+	tub-Gal80ts; VT30559 >UAS-Drp1 RNAi HMC03230	+/UAS-Drp1 RNAi HMC03230
	30	48	20		31	10	37		47	26	46
	37	26	46		12	3	15		48	32	33
	21	13	29		33	18	41		29	29	68
	37	17	25		31	1	26		34	48	45
	22	30	33		31	43	21		40	40	61
	22	9	42		56	18	32		35	40	12
	35	19	38		35	18	33		29	34	73
	45	19	34		25	20	19		16	39	14
	27	44	33		2	4	24		31	35	49
	40	37	48		49	8	22		31	31	47
	51	54	50		39	34	24		21	35	26
	38	40	9		7	7	18		14	15	26
	29	17	25		36	-4	40		40	19	38
	22	15	73		28	26	25		10	25	43
	51	33	73		22	46	33		44	35	27
					40	38	39		23	17	5
					31	29	26		31	28	50
									27	28	38
									26	29	28

## Sheet: Ext Fig. 6f
	5x massed				5x massed non induced (18°)				5x spaced				5x spaced non induced (18°)
	tub-Gal80ts; VT30559/+	tub-Gal80ts;VT30559 > UAS-Drp1 RNAi GD10456	+/UAS-Drp1 RNAi HMC03230		tub-Gal80ts; VT30559/+	tub-Gal80ts; VT30559 > UAS-Drp1 RNAi GD10456	+/UAS-Drp1 RNAi GD10456		tub-Gal80ts; VT30559/+	tub-Gal80ts; VT30559 > UAS-Drp1 RNAi GD10456	+/UAS-Drp1 RNAi GD10456		tub-Gal80ts; VT30559/+	tub-Gal80ts; VT30559 > UAS-Drp1 RNAi GD10456	+/UAS-Drp1 RNAi GD10456
	53	71	37		56	40	76		47	32	62		53	52	56
	47	86	39		58	40	84		30	0	48		36	31	16
	20	77	64		14	25	28		37	12	34		36	39	38
	32	82	19		18	8	49		27	33	7		38	27	55
	46	100	51		12	55	56		56	41	64		32	69	50
	50	48	53		46	58	41		13	2	47		37	42	42
	40	58	55		61	41	13		22	30	36		45	43	67
	45	50	39		37	42	56		19	20	9		35	33	51
	49	42	37		17	20	43		17	35	25		62	35	40
	35	47	23		27	49	11		7	-4	3		33	41	51
	26	35	24		23	29	12		45	33	64		34	38	28
	34	29	40		26	12	50		22	44	43		30	24	40
	33	35	23		33	42	31		51	-11	35		60	65	40
	27	37	50		39	46	38		39	22	29		23	48	53
	15	37	15		30	44	45		22	10	28		28	40	48
	29	22	25		38	43	35		34	23	42		23	34	50
	19	17	21		19	35	31		53	20	18		26	23	45
	10	52	20		21	34	26		44	20	43
					18		30

## Sheet: Ext Fig. 6g
	5x massed				5x massed non induced (18°)				5x spaced				5x spaced non induced (18°)
	tub-Gal80ts; VT30559/+	tub-Gal80ts; VT30559 > UAS-Tango11 RNAi HMJ30309	+/UAS-UAS-Tango11 RNAi HMJ30309		tub-Gal80ts; VT30559/+	tub-Gal80ts; VT30559 > UAS-Tango11 RNAi HMJ30309	+/UAS-UAS-Tango11 RNAi HMJ30309		tub-Gal80ts; VT30559/+	tub-Gal80ts; VT30559 > UAS-Tango11 RNAi HMJ30309	+/UAS-UAS-Tango11 RNAi HMJ30309		tub-Gal80ts; VT30559/+	tub-Gal80ts; VT30559 > UAS-Tango11 RNAi HMJ30309	+/UAS-UAS-Tango11 RNAi HMJ30309
	34	49	15		23	36	35		30	17	38		38	28	40
	27	33	39		21	40	41		29	37	42		30	23	38
	32	36	36		23	25	33		26	-2	23		33	51	37
	32	47	31		45	25	67		25	3	22		40	45	44
	27	16	37		24	32	33		30	40	22		42	41	47
	35	27	21		22	42	31		48	18	-5		22	22	55
	27	45	13		39	31	-24		27	8	43		35	47	49
	36	33	26		35	33	63		24	5	32		32	45	70
	16	37	16		27	24	28		14	26	18		65	42	27
	22	36	47		23	21	23		44	25	7		36	35	41
	31	31	48		21	38	55		37	26	34		34	37	46
	31	59	27		31	39	40		27	26	38		23	20	37
	26	35	36		33	35	37		36	33	51
	11	62	37		29	38	45		15	33	37
	17	38	4		48	63	38		34	14	43
	32	46	30		24	46	37		44	18	49
	38	52	39			25	55		29	18	66
	36	39	29						25	44	48
	31	30	13						27	23	38
									25	14	29
									22	7	39

## Sheet: Ext Fig. 6h
	5x massed
	tub-Gal80ts; VT30559 > UAS-ACAT1 RNAi GD7132	tub-Gal80ts; VT30559 > UAS-ACAT1 RNAi GD7132; UAS-Drp1 RNAi GD10456	tub-Gal80ts; VT30559 > UAS-Drp1 RNAi GD10456	tub-Gal80ts; VT30559/+	+/ UAS-ACAT1 RNAi GD7132; UAS-Drp1 RNAi GD10456
	36	30	61	31	31
	20	11	55	45	11
	32	25	37	26	22
	16	66	57	16	0
	30	51	32	19	16
	12	65	15	28	13
	18	40	35	8	3
	22	51	59	27	8
	15	49	66	18	15
	13	75	29	27	5
	17	26	9	7	6
	15	58	47	22	46
